# Supplementary material for: Distribution and habitat use patterns of the endangered Central American clouded oncilla (Leopardus pardinoides oncilla) in Costa Rica
Source: PLoS One. 2024 Sep 17;19(9):e0310562. doi: 10.1371/journal.pone.0310562 (PMC11407673; doi:10.1371/journal.pone.0310562)
Supplement: S1 Dataset — (XLSX) [file pone.0310562.s003.xlsx]

## Sheet: SiteCovs
	Database	Station	Year	sc.elev	sc.tri	sc.tc	sc.water	sc.sett	sc.road
664	OC	OC12	2019	-3.49926	-1.07163	0.801622	-0.950695	-0.902282	-0.69487
690	OC	OC37	2019	-3.20016	-0.672024	-1.81491	-1.31331	-0.498247	-0.857909
376	QERC	CBBA9-10	2017	-3.19363	-1.41868	0.888904	-1.05449	-0.673049	-0.596063
379	QERC	CBQTC5	2019	-3.02849	-1.31121	-0.303439	-0.252115	1.02906	-0.803912
297	QERC	C1-2_5	2016	-2.74027	-0.962704	-3.76825	-1.16385	-0.27926	-0.195063
298	QERC	C1-2_6	2016	-2.74027	-0.962704	-3.76825	-1.16385	-0.27926	-0.195063
299	QERC	C1-2_7	2017	-2.74027	-0.962704	-3.76825	-1.16385	-0.27926	-0.195063
380	QERC	CBQTC6	2019	-2.67305	-0.896643	-1.096	0.501841	0.957572	-0.75467
662	OC	OC10	2019	-2.35399	-0.900329	0.685505	-0.53197	0.0207677	-0.756143
661	OC	OC9	2019	-2.31302	-1.3023	0.650436	-0.131068	-0.0325174	-0.691716
657	OC	OC5	2019	-2.10274	1.54534	-0.864541	-0.189492	0.401612	-0.148486
378	QERC	CBQTC2	2019	-2.07219	-0.752772	-4.85538	0.277803	1.08736	-0.873458
679	OC	OC26	2019	-2.06711	0.189905	0.310657	-0.500625	0.313152	0.502525
381	QERC	CBQTC7	2019	-2.05139	0.481188	-4.02776	-0.483473	1.07793	-0.781404
1	MV	Investigacion M16_1	2020	-1.89471	-0.578479	0.552243	-0.893751	-0.56964	-0.759451
3	MV	Investigacion M16_3	2019	-1.89471	-0.578479	0.552243	-0.893751	-0.56964	-0.759451
554	QERC	T5-6_1	2012	-1.8934	1.5317	-0.0860113	-1.1949	0.941309	-0.882751
555	QERC	T5-6_2	2012	-1.8934	1.5317	-0.0860113	-1.1949	0.941309	-0.882751
556	QERC	T5-6_3	2013	-1.8934	1.5317	-0.0860113	-1.1949	0.941309	-0.882751
557	QERC	T5-6_4	2013	-1.8934	1.5317	-0.0860113	-1.1949	0.941309	-0.882751
558	QERC	T5-6_5	2014	-1.8934	1.5317	-0.0860113	-1.1949	0.941309	-0.882751
559	QERC	T5-6_6	2015	-1.8934	1.5317	-0.0860113	-1.1949	0.941309	-0.882751
535	QERC	T3_1	2016	-1.87298	1.63768	0.125571	-1.17042	0.941096	-0.885382
536	QERC	T3_2	2016	-1.87298	1.63768	0.125571	-1.17042	0.941096	-0.885382
537	QERC	T3_3	2017	-1.87298	1.63768	0.125571	-1.17042	0.941096	-0.885382
538	QERC	T3_4	2018	-1.87298	1.63768	0.125571	-1.17042	0.941096	-0.885382
546	QERC	T4_1	2016	-1.87298	1.63768	0.125571	-1.17042	0.941096	-0.885382
547	QERC	T4_2	2017	-1.87298	1.63768	0.125571	-1.17042	0.941096	-0.885382
548	QERC	T4_3	2018	-1.87298	1.63768	0.125571	-1.17042	0.941096	-0.885382
2	MV	Investigacion M16_2	2020	-1.8657	-0.894804	0.461064	-0.799099	-0.550006	-0.754613
4	MV	Investigacion M16_4	2020	-1.83257	-0.0273104	0.447036	-0.431816	-0.507279	-0.852051
382	QERC	CBQTC8	2019	-1.82428	0.202907	0.30676	0.726046	1.22855	-0.0608808
7	MV	Nuboso M10_3	2017	-1.81473	0.114805	0.450933	-0.401365	-0.50189	-0.814256
6	MV	Nuboso M10_2	2017	-1.8009	-0.995639	0.552243	-0.0220253	-0.504514	-0.688318
372	QERC	CBBA3-4_1	2016	-1.80065	1.26715	0.517174	-0.792709	-0.592813	-0.395367
373	QERC	CBBA3-4_2	2016	-1.80065	1.26715	0.517174	-0.792709	-0.592813	-0.395367
482	QERC	T1_1	2016	-1.80041	0.964814	0.528863	-0.213927	0.942997	-0.885694
483	QERC	T1_2	2016	-1.80041	0.964814	0.528863	-0.213927	0.942997	-0.885694
484	QERC	T1-2_1	2012	-1.80041	0.964814	0.528863	-0.211081	0.942608	-0.885651
485	QERC	T1-2_2	2012	-1.80041	0.964814	0.528863	-0.211081	0.942608	-0.885651
486	QERC	T1-2_3	2013	-1.80041	0.964814	0.528863	-0.211081	0.942608	-0.885651
487	QERC	T1-2_4	2013	-1.80041	0.964814	0.528863	-0.211081	0.942608	-0.885651
488	QERC	T1-2_5	2014	-1.80041	0.964814	0.528863	-0.211081	0.942608	-0.885651
489	QERC	T1-2_6	2015	-1.80041	0.964814	0.528863	-0.211081	0.942608	-0.885651
519	QERC	T2_1	2016	-1.80041	0.964814	0.528863	-0.213927	0.942997	-0.885694
520	QERC	T2_2	2016	-1.80041	0.964814	0.528863	-0.213927	0.942997	-0.885694
521	QERC	T2_3	2017	-1.80041	0.964814	0.528863	-0.213927	0.942997	-0.885694
522	QERC	T2_4	2017	-1.80041	0.964814	0.528863	-0.213927	0.942997	-0.885694
8	MV	Nuboso M16	2019	-1.79969	-0.726238	0.580298	-0.126919	-0.503266	-0.711132
5	MV	Nuboso M10_1	2017	-1.78228	-0.24411	0.622381	-0.357094	-0.506746	-0.759369
523	QERC	T2_5	2018	-1.76981	2.12829	0.271692	-0.718751	1.05193	-0.885433
540	QERC	T3-4_1	2012	-1.76072	2.14441	0.271692	-0.717013	1.05198	-0.885659
541	QERC	T3-4_2	2012	-1.76072	2.14441	0.271692	-0.717013	1.05198	-0.885659
542	QERC	T3-4_3	2013	-1.76072	2.14441	0.271692	-0.717013	1.05198	-0.885659
543	QERC	T3-4_5	2013	-1.76072	2.14441	0.271692	-0.717013	1.05198	-0.885659
544	QERC	T3-4_6	2014	-1.76072	2.14441	0.271692	-0.717013	1.05198	-0.885659
545	QERC	T3-4_7	2014	-1.76072	2.14441	0.271692	-0.717013	1.05198	-0.885659
9	MV	Nuboso-Camino M10	2018	-1.75689	-0.550288	0.380795	0.1672	-0.483673	-0.682724
10	MV	Nuboso-Camino M16	2019	-1.75412	0.0376544	0.622381	-0.201378	-0.490689	-0.763312
16	MV	Wilford-Camino M10	2018	-1.71772	-0.403351	0.376898	0.471657	-0.460412	-0.654269
11	MV	Pantanoso M16_1	2020	-1.68749	-1.41788	0.435346	-0.17118	-0.255724	-0.434007
12	MV	Pantanoso M16_2	2020	-1.68749	-1.41788	0.435346	-0.17118	-0.255724	-0.434007
539	QERC	T3_5	2018	-1.67661	2.95892	0.622381	-0.903063	0.756829	-0.642175
500	QERC	T13-14_1	2012	-1.67153	1.13105	0.552243	-0.397957	0.693089	-0.532312
501	QERC	T13-14_2	2012	-1.67153	1.13105	0.552243	-0.397957	0.693089	-0.532312
502	QERC	T13-14_3	2013	-1.67153	1.13105	0.552243	-0.397957	0.693089	-0.532312
503	QERC	T13-14_4	2015	-1.67153	1.13105	0.552243	-0.397957	0.693089	-0.532312
15	MV	Wilford M10_2	2017	-1.66767	-0.244268	0.559257	0.547851	-0.431475	-0.651459
14	MV	Wilford M10_1	2017	-1.66345	-0.702988	0.575622	0.0747271	-0.444704	-0.722257
13	MV	Puente M10	2017	-1.66041	-0.0515726	0.411967	0.931194	-0.409147	-0.573696
576	QERC	T9-10_1	2012	-1.65547	0.322867	0.614587	-0.973003	1.01017	-0.885715
577	QERC	T9-10_2	2012	-1.65547	0.322867	0.614587	-0.973003	1.01017	-0.885715
578	QERC	T9-10_3	2013	-1.65547	0.322867	0.614587	-0.973003	1.01017	-0.885715
579	QERC	T9-10_4	2013	-1.65547	0.322867	0.614587	-0.973003	1.01017	-0.885715
580	QERC	T9-10_5	2013	-1.65547	0.322867	0.614587	-0.973003	1.01017	-0.885715
581	QERC	T9-10_6	2014	-1.65547	0.322867	0.614587	-0.973003	1.01017	-0.885715
567	QERC	T7-8_1	2012	-1.63793	2.14067	0.622381	-1.10085	0.747523	-0.885733
568	QERC	T7-8_2	2012	-1.63793	2.14067	0.622381	-1.10085	0.747523	-0.885733
569	QERC	T7-8_3	2013	-1.63793	2.14067	0.622381	-1.10085	0.747523	-0.885733
570	QERC	T7-8_4	2013	-1.63793	2.14067	0.622381	-1.10085	0.747523	-0.885733
571	QERC	T7-8_5	2013	-1.63793	2.14067	0.622381	-1.10085	0.747523	-0.885733
572	QERC	T7-8_6	2014	-1.63793	2.14067	0.622381	-1.10085	0.747523	-0.885733
573	QERC	T7-8_7	2014	-1.63793	2.14067	0.622381	-1.10085	0.747523	-0.885733
550	QERC	T5_1	2016	-1.60496	2.19177	0.390926	-1.23431	1.2345	-0.883266
551	QERC	T5_2	2017	-1.60496	2.19177	0.390926	-1.23431	1.2345	-0.883266
552	QERC	T5_3	2017	-1.60496	2.19177	0.390926	-1.23431	1.2345	-0.883266
553	QERC	T5_4	2017	-1.60496	2.19177	0.390926	-1.23431	1.2345	-0.883266
560	QERC	T6_1	2016	-1.60496	2.19177	0.390926	-1.23431	1.2345	-0.883266
561	QERC	T6_2	2016	-1.60496	2.19177	0.390926	-1.23431	1.2345	-0.883266
562	QERC	T6_3	2017	-1.60496	2.19177	0.390926	-1.23431	1.2345	-0.883266
563	QERC	T6_4	2017	-1.60496	2.19177	0.390926	-1.23431	1.2345	-0.883266
564	QERC	T6_5	2018	-1.60496	2.19177	0.390926	-1.23431	1.2345	-0.883266
496	QERC	T11-12_1	2012	-1.60093	2.35568	0.538215	-1.19815	1.23179	-0.885736
497	QERC	T11-12_2	2012	-1.60093	2.35568	0.538215	-1.19815	1.23179	-0.885736
498	QERC	T11-12_3	2013	-1.60093	2.35568	0.538215	-1.19815	1.23179	-0.885736
499	QERC	T11-12_4	2013	-1.60093	2.35568	0.538215	-1.19815	1.23179	-0.885736
549	QERC	T4_4	2018	-1.60093	2.35568	0.538215	-1.19923	1.23187	-0.885721
374	QERC	CBBA5-6_1	2016	-1.57844	-0.962829	0.622381	-0.79372	-0.469381	-0.197794
375	QERC	CBBA5-6_2	2017	-1.57844	-0.962829	0.622381	-0.79372	-0.469381	-0.197794
565	QERC	T7_1	2016	-1.54097	0.121463	0.367334	-1.17317	1.20113	-0.834385
566	QERC	T7_2	2016	-1.54097	0.121463	0.367334	-1.17317	1.20113	-0.834385
574	QERC	T8_1	2016	-1.54097	0.121463	0.367334	-1.17317	1.20113	-0.834385
575	QERC	T8_2	2016	-1.54097	0.121463	0.367334	-1.17317	1.20113	-0.834385
678	OC	OC25	2019	-1.36617	0.397355	-0.382928	0.867639	-0.200485	0.338713
377	QERC	CBQTC1	2018	-1.29603	1.36085	-4.24263	-1.14328	1.92227	-0.610353
681	OC	OC28	2019	-1.26688	0.316673	0.236623	-1.02279	-0.751174	-0.841454
660	OC	OC08	2019	-1.25541	2.23745	0.678491	-0.721626	1.68883	-0.291745
495	QERC	T107	2014	-1.24216	-1.10584	0.734601	-0.788131	0.461546	-0.492275
683	OC	OC30	2019	-1.11613	2.50321	0.0867828	1.08011	1.00946	-0.583753
668	OC	OC16	2019	-1.08156	-0.143573	0.622381	1.25593	1.30801	-0.51694
656	OC	OC04	2019	-1.01603	1.52392	0.0293973	-1.17263	-0.129811	0.246663
672	OC	OC20	2019	-0.997895	0.621246	-1.18016	-0.793318	0.654811	-0.632847
494	QERC	T106	2014	-0.983817	-0.043131	0.461064	-0.0556946	0.352354	-0.337045
699	OC	OC45	2021	-0.969363	0.565399	0.499639	-0.867545	0.601337	-0.741141
670	OC	OC18	2019	-0.891505	0.852409	0.376898	0.211952	-0.62639	-0.545449
691	OC	OC38	2019	-0.881833	-0.29926	0.54445	-0.159878	1.27708	-0.50227
316	QERC	C15-16_1	2013	-0.83299	1.54328	0.215581	-0.421781	0.0832743	0.706849
318	QERC	C15-16_3	2016	-0.83299	1.54328	0.215581	-0.421781	0.0832743	0.706849
319	QERC	C15-16_4	2016	-0.83299	1.54328	0.215581	-0.421781	0.0832743	0.706849
433	QERC	PILA02_1	2017	-0.813647	-0.855207	0.604846	0.0316394	0.153511	0.707611
434	QERC	PILA02_2	2017	-0.813647	-0.855207	0.604846	0.0316394	0.153511	0.707611
435	QERC	PILA02_3	2017	-0.813647	-0.855207	0.604846	0.0316394	0.153511	0.707611
436	QERC	PILA02_4	2018	-0.813647	-0.855207	0.604846	0.0316394	0.153511	0.707611
438	QERC	PILA02_6	2019	-0.813647	-0.855207	0.604846	0.0323963	0.153573	0.707551
439	QERC	PILA02_7	2019	-0.813647	-0.855207	0.604846	0.0323963	0.153573	0.707551
490	QERC	T101-102	2014	-0.741592	0.695407	-0.373576	1.0166	0.400828	1.20588
663	OC	OC11	2019	-0.73724	-0.145872	-0.0731527	0.0939287	-0.711447	-0.868437
59	QERC	6_1	2011	-0.736273	0.682177	0.523019	-1.30848	-0.554637	0.347611
122	QERC	13_1	2011	-0.73458	0.65179	0.552243	-1.28302	-0.558355	0.342219
127	QERC	15_1	2012	-0.73458	0.65179	0.552243	-1.28302	-0.558355	0.342219
426	QERC	PILA01_1	2017	-0.724735	-0.885222	0.505484	-0.134836	0.00300598	0.357674
427	QERC	PILA01_2	2017	-0.724735	-0.885222	0.505484	-0.134836	0.00300598	0.357674
428	QERC	PILA01_3	2017	-0.724735	-0.885222	0.505484	-0.134836	0.00300598	0.357674
429	QERC	PILA01_4	2018	-0.724735	-0.885222	0.505484	-0.134836	0.00300598	0.357674
430	QERC	PILA01_5	2018	-0.724735	-0.885222	0.505484	-0.13474	0.00310726	0.357771
431	QERC	PILA01_6	2019	-0.724735	-0.885222	0.505484	-0.13474	0.00310726	0.357771
432	QERC	PILA01_7	2019	-0.724735	-0.885222	0.505484	-0.135036	0.00309432	0.357795
213	QERC	32_2	2013	-0.720314	0.723609	0.622381	-1.24596	-0.562032	0.336773
659	OC	OC07	2019	-0.719105	0.750796	0.236623	-1.11417	0.228087	0.971054
673	OC	OC21	2019	-0.678919	0.934404	-6.04071	0.451191	1.4439	-0.651589
693	OC	OC40	2019	-0.602076	-0.900539	0.475091	2.97415	0.143692	0.852305
214	QERC	33_1	2013	-0.584909	-1.073	-3.39652	-1.26594	-0.976754	-0.295657
52	QERC	3_3	2013	-0.570401	-0.813153	-5.7321	-1.00806	-0.966511	-0.287012
198	QERC	28_3	2013	-0.570401	-0.813153	-5.7321	-1.00806	-0.966511	-0.287012
132	QERC	17_2	2013	-0.560971	-0.815904	-4.07685	-1.01368	-0.979776	-0.307206
140	QERC	20_2	2013	-0.560971	-0.815904	-4.07685	-1.01368	-0.979776	-0.307206
387	QERC	K01_1	2018	-0.550574	-0.649007	0.411967	-0.796867	2.14322	-0.466811
388	QERC	K01_2	2018	-0.550574	-0.649007	0.411967	-0.796867	2.14322	-0.466811
389	QERC	K01_3	2019	-0.550574	-0.649007	0.411967	-0.796867	2.14322	-0.466811
689	OC	OC36	2019	-0.549016	0.356281	0.271692	-0.069015	0.535258	-0.306807
291	QERC	5a	2011	-0.541386	0.673189	0.349622	-0.846601	-0.868525	-0.141686
292	QERC	5b	2011	-0.541386	0.673189	0.349622	-0.846601	-0.868525	-0.141686
317	QERC	C15-16_2	2014	-0.510022	2.27839	-0.476445	0.993613	0.0992203	0.691167
440	QERC	PILA03_1	2017	-0.484322	0.23622	0.271692	0.114264	0.314737	1.06963
441	QERC	PILA03_2	2017	-0.484322	0.23622	0.271692	0.114264	0.314737	1.06963
442	QERC	PILA03_3	2017	-0.484322	0.23622	0.271692	0.114264	0.314737	1.06963
443	QERC	PILA03_4	2018	-0.484322	0.23622	0.271692	0.114264	0.314737	1.06963
444	QERC	PILA03_5	2018	-0.484322	0.23622	0.271692	0.113314	0.314669	1.06951
445	QERC	PILA03_6	2019	-0.484322	0.23622	0.271692	0.113314	0.314669	1.06951
446	QERC	PILA03_7	2019	-0.484322	0.23622	0.271692	0.113314	0.314669	1.06951
53	QERC	4_1	2011	-0.481663	0.533237	0.569777	-1.12477	-1.02356	-0.364735
54	QERC	4_2	2012	-0.481663	0.533237	0.569777	-1.12477	-1.02356	-0.364735
590	QERC	West2	2016	-0.441041	0.918578	0.594325	-0.954646	-1.0089	-0.341316
591	QERC	West23	2016	-0.438381	0.69361	0.533114	-0.961905	-1.00339	-0.332949
593	QERC	West4	2016	-0.435963	0.683119	0.559257	-0.946403	-1.00424	-0.334244
152	QERC	23_3	2013	-0.428468	1.06727	-5.30426	-0.848913	-0.948888	-0.250084
212	QERC	32_1	2013	-0.428468	1.06727	-5.30426	-0.848913	-0.948888	-0.250084
592	QERC	West3	2016	-0.418796	0.117234	0.622381	-0.859536	-1.01248	-0.346954
594	QERC	West6	2016	-0.402649	-0.141004	0.622381	-0.804609	-1.00816	-0.340926
447	QERC	PILA04_1	2017	-0.387121	-0.501856	0.31845	-0.0792828	0.538323	1.40909
448	QERC	PILA04_2	2017	-0.387121	-0.501856	0.31845	-0.0792828	0.538323	1.40909
449	QERC	PILA04_3	2017	-0.387121	-0.501856	0.31845	-0.0792828	0.538323	1.40909
450	QERC	PILA04_4	2018	-0.387121	-0.501856	0.31845	-0.0792828	0.538323	1.40909
451	QERC	PILA04_5	2018	-0.387121	-0.501856	0.31845	-0.0797589	0.538242	1.40896
452	QERC	PILA04_6	2019	-0.387121	-0.501856	0.31845	-0.0797589	0.538242	1.40896
453	QERC	PILA04_7	2019	-0.387121	-0.501856	0.31845	-0.0794643	0.538247	1.40897
293	QERC	C1-2_1	2012	-0.364116	1.19683	0.271692	1.46417	1.20304	-0.0740076
294	QERC	C1-2_2	2012	-0.364116	1.19683	0.271692	1.46417	1.20304	-0.0740076
295	QERC	C1-2_3	2013	-0.364116	1.19683	0.271692	1.46417	1.20304	-0.0740076
296	QERC	C1-2_4	2013	-0.364116	1.19683	0.271692	1.46417	1.20304	-0.0740076
513	QERC	T19-20_1	2012	-0.339971	0.101693	0.271692	-0.368066	-0.092236	-0.829534
514	QERC	T19-20_2	2012	-0.339971	0.101693	0.271692	-0.368066	-0.092236	-0.829534
515	QERC	T19-20_3	2013	-0.339971	0.101693	0.271692	-0.368066	-0.092236	-0.829534
516	QERC	T19-20_4	2014	-0.339971	0.101693	0.271692	-0.368066	-0.092236	-0.829534
517	QERC	T19-20_5	2014	-0.339971	0.101693	0.271692	-0.368066	-0.092236	-0.829534
518	QERC	T19-20_6	2014	-0.339971	0.101693	0.271692	-0.368066	-0.092236	-0.829534
582	QERC	T9-10_7	2014	-0.339971	0.101693	0.271692	-0.368066	-0.092236	-0.829534
512	QERC	T19	2016	-0.336827	0.0497869	0.271692	-0.383751	-0.0934598	-0.831949
493	QERC	T105	2014	-0.293466	-0.244978	0.271692	0.690491	0.168077	-0.0415567
692	OC	OC39	2019	-0.283633	0.547705	0.278068	2.06255	0.269095	1.0352
607	NAI	B07	2016	-0.2669	0.372872	0.475091	-0.831339	-0.270497	-0.833091
113	QERC	10_1	2011	-0.243387	0.301547	0.300916	-0.0564997	-0.806604	-0.154798
134	QERC	18_2	2013	-0.243387	0.301547	0.300916	-0.0564997	-0.806604	-0.154798
250	QERC	42_1	2013	-0.204915	0.199206	0.285719	0.233919	-0.825332	-0.193413
251	QERC	42_2	2013	-0.204915	0.199206	0.285719	0.233919	-0.825332	-0.193413
252	QERC	42_3	2013	-0.204915	0.199206	0.285719	0.233919	-0.825332	-0.193413
253	QERC	42_4	2013	-0.204915	0.199206	0.285719	0.233919	-0.825332	-0.193413
254	QERC	42_5	2014	-0.204915	0.199206	0.285719	0.233919	-0.825332	-0.193413
255	QERC	42_6	2014	-0.204915	0.199206	0.285719	0.233919	-0.825332	-0.193413
256	QERC	42_7	2015	-0.204915	0.199206	0.285719	0.233919	-0.825332	-0.193413
257	QERC	42_8	2015	-0.204915	0.199206	0.285719	0.233919	-0.825332	-0.193413
258	QERC	42_9	2015	-0.204915	0.199206	0.285719	0.233919	-0.825332	-0.193413
259	QERC	42_10	2016	-0.204915	0.199206	0.285719	0.233919	-0.825332	-0.193413
260	QERC	42_11	2016	-0.204915	0.199206	0.285719	0.233919	-0.825332	-0.193413
261	QERC	42_12	2017	-0.204915	0.199206	0.285719	0.233919	-0.825332	-0.193413
262	QERC	42_13	2017	-0.204915	0.199206	0.285719	0.233919	-0.825332	-0.193413
263	QERC	42_14	2017	-0.204915	0.199206	0.285719	0.233919	-0.825332	-0.193413
264	QERC	42_15	2018	-0.204915	0.199206	0.285719	0.233919	-0.825332	-0.193413
265	QERC	42_16	2018	-0.204915	0.199206	0.285719	0.233919	-0.825332	-0.193413
266	QERC	42_17	2019	-0.204915	0.199206	0.285719	0.233919	-0.825332	-0.193413
267	QERC	42_19	2019	-0.204915	0.199206	0.285719	0.233919	-0.825332	-0.193413
268	QERC	42_20	2019	-0.204915	0.199206	0.285719	0.233919	-0.825332	-0.193413
269	QERC	42_21	2019	-0.204915	0.199206	0.285719	0.233919	-0.825332	-0.193413
146	QERC	22_3	2013	-0.197312	2.58085	0.404953	0.8022	-0.80954	-0.057669
492	QERC	T104	2014	-0.134203	0.908961	0.096347	1.25489	0.112427	0.0465821
476	QERC	PILA10_1	2018	-0.0972088	-1.40822	0.271692	-1.25793	1.46608	2.76676
477	QERC	PILA10_2	2018	-0.0972088	-1.40822	0.271692	-1.25726	1.46603	2.76668
478	QERC	PILA10_3	2019	-0.0972088	-1.40822	0.271692	-1.25726	1.46603	2.76668
479	QERC	PILA10_4	2019	-0.0972088	-1.40822	0.271692	-1.25726	1.46603	2.76668
614	NAI	C06	2016	-0.0851997	0.161183	0.271692	-1.31495	-0.749602	-0.740334
390	QERC	K02_1	2018	-0.0813309	-0.403536	0.173499	-0.875337	2.24258	0.241878
391	QERC	K02_2	2018	-0.0813309	-0.403536	0.173499	-0.875337	2.24258	0.241878
392	QERC	K02_3	2019	-0.0813309	-0.403536	0.173499	-0.875337	2.24258	0.241878
454	QERC	PILA05_1	2017	-0.0295331	0.340531	0.271692	0.524357	0.701773	1.62261
455	QERC	PILA05_2	2017	-0.0258793	0.350857	0.271692	0.549956	0.702902	1.62217
456	QERC	PILA05_3	2017	-0.0258793	0.350857	0.271692	0.549956	0.702902	1.62217
457	QERC	PILA05_4	2018	-0.0258793	0.350857	0.271692	0.549956	0.702902	1.62217
459	QERC	PILA05_6	2019	-0.0258793	0.350857	0.271692	0.549956	0.702902	1.62217
460	QERC	PILA05_7	2019	-0.0258793	0.350857	0.271692	0.549956	0.702902	1.62217
684	OC	OC31	2019	-0.0130642	-0.886902	0.292733	0.442854	0.184552	0.922842
337	QERC	C3-4_1	2012	-0.0123388	-0.184644	0.271692	0.988731	1.10579	0.458492
338	QERC	C3-4_2	2012	-0.0123388	-0.184644	0.271692	0.988731	1.10579	0.458492
339	QERC	C3-4_3	2013	-0.0123388	-0.184644	0.271692	0.988731	1.10579	0.458492
340	QERC	C3-4_4	2013	-0.0123388	-0.184644	0.271692	0.988731	1.10579	0.458492
341	QERC	C3-4_6	2016	-0.0123388	-0.184644	0.271692	0.988731	1.10579	0.458492
472	QERC	PILA09_1	2018	-0.0123388	-1.04816	0.271692	-1.2013	1.2687	2.4646
473	QERC	PILA09_2	2018	-0.0123388	-1.04816	0.271692	-1.20045	1.26865	2.46453
474	QERC	PILA09_3	2019	-0.0123388	-1.04816	0.271692	-1.20045	1.26865	2.46453
475	QERC	PILA09_4	2019	-0.0123388	-1.04816	0.271692	-1.20045	1.26865	2.46453
50	QERC	3_1	2011	0.000959892	-0.0357067	0.271692	0.973076	-0.903543	-0.34965
51	QERC	3_2	2012	0.000959892	-0.0357067	0.271692	0.973076	-0.903543	-0.34965
133	QERC	18_1	2011	0.000959892	-0.0357067	0.271692	0.973076	-0.903543	-0.34965
320	QERC	C17-18_1	2014	0.00555399	3.06636	0.271692	1.89622	0.203954	0.835799
321	QERC	C17-18_2	2014	0.00555399	3.06636	0.271692	1.89622	0.203954	0.835799
322	QERC	C17-18_3	2016	0.00555399	3.06636	0.271692	1.8949	0.203912	0.835767
323	QERC	C17-18_4	2016	0.00555399	3.06636	0.271692	1.8949	0.203912	0.835767
468	QERC	PILA08_1	2018	0.0145004	-0.461854	0.271692	-0.776525	1.06929	2.17639
469	QERC	PILA08_2	2018	0.0145004	-0.461854	0.271692	-0.776427	1.06936	2.1765
470	QERC	PILA08_3	2019	0.0145004	-0.461854	0.271692	-0.776427	1.06936	2.1765
471	QERC	PILA08_4	2019	0.0145004	-0.461854	0.271692	-0.776427	1.06936	2.1765
233	QERC	41_1	2013	0.0236402	-0.837907	0.271692	-0.543437	-0.67723	0.0110343
234	QERC	41_3	2014	0.0236402	-0.837907	0.271692	-0.543437	-0.67723	0.0110343
235	QERC	41_4	2014	0.0236402	-0.837907	0.271692	-0.543437	-0.67723	0.0110343
236	QERC	41_5	2014	0.0236402	-0.837907	0.271692	-0.543437	-0.67723	0.0110343
237	QERC	41_6	2015	0.0236402	-0.837907	0.271692	-0.543437	-0.67723	0.0110343
238	QERC	41_7	2015	0.0236402	-0.837907	0.271692	-0.543437	-0.67723	0.0110343
239	QERC	41_8	2015	0.0236402	-0.837907	0.271692	-0.543437	-0.67723	0.0110343
240	QERC	41_9	2016	0.0236402	-0.837907	0.271692	-0.543437	-0.67723	0.0110343
241	QERC	41_10	2016	0.0236402	-0.837907	0.271692	-0.543437	-0.67723	0.0110343
242	QERC	41_11	2017	0.0236402	-0.837907	0.271692	-0.543437	-0.67723	0.0110343
243	QERC	41_12	2017	0.0236402	-0.837907	0.271692	-0.543437	-0.67723	0.0110343
244	QERC	41_13	2017	0.0236402	-0.837907	0.271692	-0.543437	-0.67723	0.0110343
245	QERC	41_14	2018	0.0236402	-0.837907	0.271692	-0.543437	-0.67723	0.0110343
246	QERC	41_15	2018	0.0236402	-0.837907	0.271692	-0.543437	-0.67723	0.0110343
247	QERC	41_16	2019	0.0236402	-0.837907	0.271692	-0.543437	-0.67723	0.0110343
248	QERC	41_17	2019	0.0236402	-0.837907	0.271692	-0.543437	-0.67723	0.0110343
249	QERC	41_18	2019	0.0236402	-0.837907	0.271692	-0.543437	-0.67723	0.0110343
135	QERC	19_1	2011	0.0239304	-0.965254	0.271692	-0.54824	-0.677403	0.0109967
136	QERC	19_2	2012	0.0239304	-0.965254	0.271692	-0.54824	-0.677403	0.0109967
137	QERC	19_3	2012	0.0239304	-0.965254	0.271692	-0.54824	-0.677403	0.0109967
138	QERC	19_4	2012	0.0239304	-0.965254	0.271692	-0.54824	-0.677403	0.0109967
465	QERC	PILA07_1	2018	0.0444024	-1.39506	0.271692	0.393155	1.06447	2.18295
466	QERC	PILA07_2	2019	0.0444024	-1.39506	0.271692	0.394013	1.06455	2.18308
467	QERC	PILA07_3	2019	0.0444024	-1.39506	0.271692	0.394013	1.06455	2.18308
126	QERC	14	2014	0.0830895	1.52873	0.30676	-1.22868	-1.02129	-0.855845
669	OC	OC17	2019	0.0901822	0.159808	0.271692	0.0707557	1.8061	0.0165126
204	QERC	29_4	2014	0.0983495	0.790891	0.341829	-1.22648	-1.02828	-0.810274
161	QERC	25_1	2011	0.116054	1.29934	0.271692	-0.0396571	-0.868557	-0.788386
162	QERC	25_2	2012	0.116054	1.29934	0.271692	-0.0396571	-0.868557	-0.788386
461	QERC	PILA06_1	2018	0.116296	-1.45632	0.271692	1.28063	0.93038	1.97063
462	QERC	PILA06_2	2018	0.116296	-1.45632	0.271692	1.282	0.930398	1.97054
463	QERC	PILA06_3	2019	0.116296	-1.45632	0.271692	1.282	0.930398	1.97054
464	QERC	PILA06_4	2019	0.116296	-1.45632	0.271692	1.282	0.930398	1.97054
530	QERC	T25_1	2012	0.124517	-0.381825	0.271692	0.0362771	-0.554341	-0.0497823
531	QERC	T25_2	2012	0.124517	-0.381825	0.271692	0.0362771	-0.554341	-0.0497823
532	QERC	T25_3	2013	0.124517	-0.381825	0.271692	0.0362771	-0.554341	-0.0497823
694	OC	OC41	2019	0.128869	0.000856348	0.271692	-0.0619339	-0.452216	-0.0399481
56	QERC	5_1	2012	0.137332	-0.379333	0.271692	1.00968	-0.883368	-0.386644
57	QERC	5_2	2012	0.137332	-0.379333	0.271692	1.00968	-0.883368	-0.386644
58	QERC	5_3	2013	0.137332	-0.379333	0.271692	1.00968	-0.883368	-0.386644
60	QERC	6_2	2012	0.137332	-0.379333	0.271692	1.00968	-0.883368	-0.386644
61	QERC	6_3	2012	0.137332	-0.379333	0.271692	1.00968	-0.883368	-0.386644
62	QERC	6_4	2012	0.137332	-0.379333	0.271692	1.00968	-0.883368	-0.386644
63	QERC	6_5	2013	0.137332	-0.379333	0.271692	1.00968	-0.883368	-0.386644
64	QERC	6_6	2013	0.137332	-0.379333	0.271692	1.00968	-0.883368	-0.386644
65	QERC	6_7	2013	0.137332	-0.379333	0.271692	1.00968	-0.883368	-0.386644
66	QERC	6_8	2013	0.137332	-0.379333	0.271692	1.00968	-0.883368	-0.386644
67	QERC	6_10	2014	0.137332	-0.379333	0.271692	1.00968	-0.883368	-0.386644
68	QERC	6_11	2015	0.137332	-0.379333	0.271692	1.00968	-0.883368	-0.386644
69	QERC	6_12	2015	0.137332	-0.379333	0.271692	1.00968	-0.883368	-0.386644
70	QERC	6_13	2015	0.137332	-0.379333	0.271692	1.00968	-0.883368	-0.386644
71	QERC	6_14	2016	0.137332	-0.379333	0.271692	1.00968	-0.883368	-0.386644
72	QERC	6_15	2016	0.137332	-0.379333	0.271692	1.00968	-0.883368	-0.386644
73	QERC	6_16	2017	0.137332	-0.379333	0.271692	1.00968	-0.883368	-0.386644
74	QERC	6_17	2017	0.137332	-0.379333	0.271692	1.00968	-0.883368	-0.386644
75	QERC	6_18	2017	0.137332	-0.379333	0.271692	1.00968	-0.883368	-0.386644
76	QERC	6_19	2018	0.137332	-0.379333	0.271692	1.00968	-0.883368	-0.386644
77	QERC	6_20	2018	0.137332	-0.379333	0.271692	1.00968	-0.883368	-0.386644
78	QERC	6_21	2019	0.137332	-0.379333	0.271692	1.00968	-0.883368	-0.386644
79	QERC	6_22	2019	0.137332	-0.379333	0.271692	1.00968	-0.883368	-0.386644
80	QERC	6_23	2019	0.137332	-0.379333	0.271692	1.00968	-0.883368	-0.386644
635	NAI	G05	2016	0.140959	-1.09164	0.131416	2.86572	-0.00545615	0.327935
651	NAI	OTS17	2017	0.147971	0.189431	0.271692	-0.984312	-0.436672	-0.287778
491	QERC	T103	2014	0.15184	-0.806734	0.271692	3.13515	-0.00817765	0.371428
124	QERC	13_3	2014	0.153371	2.91518	0.271692	-1.06691	-1.02631	-0.867967
118	QERC	11_1	2011	0.154016	0.0424035	0.236623	0.0479911	-0.717474	-0.0987346
82	QERC	7_2	2012	0.162183	0.132671	0.236623	0.0589396	-0.719019	-0.100883
83	QERC	7_3	2012	0.162183	0.132671	0.236623	0.0589396	-0.719019	-0.100883
84	QERC	7_4	2012	0.162183	0.132671	0.236623	0.0589396	-0.719019	-0.100883
85	QERC	7_5	2013	0.162183	0.132671	0.236623	0.0589396	-0.719019	-0.100883
86	QERC	7_6	2013	0.162183	0.132671	0.236623	0.0589396	-0.719019	-0.100883
87	QERC	7_7	2014	0.162183	0.132671	0.236623	0.0589396	-0.719019	-0.100883
88	QERC	7_8	2014	0.162183	0.132671	0.236623	0.0589396	-0.719019	-0.100883
89	QERC	7_9	2015	0.162183	0.132671	0.236623	0.0589396	-0.719019	-0.100883
90	QERC	7_10	2015	0.162183	0.132671	0.236623	0.0589396	-0.719019	-0.100883
91	QERC	7_11	2015	0.162183	0.132671	0.236623	0.0589396	-0.719019	-0.100883
92	QERC	7_12	2016	0.162183	0.132671	0.236623	0.0589396	-0.719019	-0.100883
93	QERC	7_13	2016	0.162183	0.132671	0.236623	0.0589396	-0.719019	-0.100883
94	QERC	7_14	2017	0.162183	0.132671	0.236623	0.0589396	-0.719019	-0.100883
95	QERC	7_15	2017	0.162183	0.132671	0.236623	0.0589396	-0.719019	-0.100883
96	QERC	7_16	2017	0.162183	0.132671	0.236623	0.0589396	-0.719019	-0.100883
97	QERC	7_17	2018	0.162183	0.132671	0.236623	0.0589396	-0.719019	-0.100883
98	QERC	7_18	2018	0.162183	0.132671	0.236623	0.0589396	-0.719019	-0.100883
99	QERC	7_19	2018	0.162183	0.132671	0.236623	0.0589396	-0.719019	-0.100883
100	QERC	7_20	2019	0.162183	0.132671	0.236623	0.0589396	-0.719019	-0.100883
101	QERC	7_21	2019	0.162183	0.132671	0.236623	0.0589396	-0.719019	-0.100883
102	QERC	7_22	2019	0.162183	0.132671	0.236623	0.0589396	-0.719019	-0.100883
103	QERC	7_23	2019	0.162183	0.132671	0.236623	0.0589396	-0.719019	-0.100883
104	QERC	7_24	2019	0.162183	0.132671	0.236623	0.0589396	-0.719019	-0.100883
630	NAI	F06	2016	0.162828	-0.89436	0.271692	-0.657811	-0.359879	0.167705
632	NAI	G02	2016	0.181742	-0.421858	0.271692	0.187273	-0.615404	-0.15589
45	QERC	2_6	2018	0.183031	0.262062	0.271692	-0.383211	-0.763326	-0.301004
46	QERC	2_7	2019	0.183031	0.262062	0.271692	-0.383211	-0.763326	-0.301004
47	QERC	2_8	2019	0.183031	0.262062	0.271692	-0.383211	-0.763326	-0.301004
48	QERC	2_9	2019	0.183031	0.262062	0.271692	-0.383211	-0.763326	-0.301004
49	QERC	2_10	2019	0.183031	0.262062	0.271692	-0.383211	-0.763326	-0.301004
633	NAI	G03	2016	0.183461	-0.723757	0.271692	-0.844239	-0.386103	0.163235
19	QERC	1_3	2012	0.185449	0.339914	0.271692	-0.79082	-0.726747	-0.256169
20	QERC	1_4	2012	0.185449	0.339914	0.271692	-0.79082	-0.726747	-0.256169
21	QERC	1_5	2013	0.185449	0.339914	0.271692	-0.79082	-0.726747	-0.256169
22	QERC	1_6	2013	0.185449	0.339914	0.271692	-0.79082	-0.726747	-0.256169
23	QERC	1_7	2013	0.185449	0.339914	0.271692	-0.79082	-0.726747	-0.256169
24	QERC	1_8	2013	0.185449	0.339914	0.271692	-0.79082	-0.726747	-0.256169
25	QERC	1_9	2014	0.185449	0.339914	0.271692	-0.79082	-0.726747	-0.256169
26	QERC	1_10	2014	0.185449	0.339914	0.271692	-0.79082	-0.726747	-0.256169
27	QERC	1_11	2015	0.185449	0.339914	0.271692	-0.79082	-0.726747	-0.256169
28	QERC	1_12	2015	0.185449	0.339914	0.271692	-0.79082	-0.726747	-0.256169
29	QERC	1_13	2015	0.185449	0.339914	0.271692	-0.79082	-0.726747	-0.256169
30	QERC	1_14	2016	0.185449	0.339914	0.271692	-0.79082	-0.726747	-0.256169
31	QERC	1_15	2016	0.185449	0.339914	0.271692	-0.79082	-0.726747	-0.256169
32	QERC	1_16	2017	0.185449	0.339914	0.271692	-0.79082	-0.726747	-0.256169
33	QERC	1_17	2017	0.185449	0.339914	0.271692	-0.79082	-0.726747	-0.256169
34	QERC	1_18	2017	0.185449	0.339914	0.271692	-0.79082	-0.726747	-0.256169
35	QERC	1_19	2018	0.185449	0.339914	0.271692	-0.79082	-0.726747	-0.256169
36	QERC	1_20	2019	0.185449	0.339914	0.271692	-0.79082	-0.726747	-0.256169
37	QERC	1_21	2019	0.185449	0.339914	0.271692	-0.79082	-0.726747	-0.256169
38	QERC	1_22	2019	0.185449	0.339914	0.271692	-0.79082	-0.726747	-0.256169
39	QERC	1_23	2019	0.185449	0.339914	0.271692	-0.79082	-0.726747	-0.256169
200	QERC	28_5	2013	0.193348	2.7505	0.271692	-1.12397	-1.05821	-0.807963
480	QERC	RM19_1	2016	0.197056	-1.24406	0.271692	-0.747605	-0.423018	-0.270596
481	QERC	RM19_2	2016	0.197056	-1.24406	0.271692	-0.747605	-0.423018	-0.270596
105	QERC	8_1	2011	0.199232	0.195258	0.271692	-0.943863	-0.719069	-0.21267
106	QERC	8_2	2012	0.199232	0.195258	0.271692	-0.943863	-0.719069	-0.21267
107	QERC	8_3	2012	0.199232	0.195258	0.271692	-0.943863	-0.719069	-0.21267
108	QERC	8_4	2012	0.199232	0.195258	0.271692	-0.943863	-0.719069	-0.21267
109	QERC	8_5	2013	0.199232	0.195258	0.271692	-0.943863	-0.719069	-0.21267
650	NAI	OTS16	2017	0.199473	-0.25442	0.271692	-1.06445	-0.471182	-0.303204
652	NAI	OTS18	2017	0.199957	-0.0316239	0.271692	-1.123	-0.355795	-0.174564
655	OC	OC03	2019	0.2031	-1.04854	0.131416	0.111924	-0.874968	-0.851396
270	QERC	43_1	2013	0.208393	0.00870764	0.271692	-0.978266	-0.716144	-0.208365
271	QERC	43_2	2013	0.208393	0.00870764	0.271692	-0.978266	-0.716144	-0.208365
272	QERC	43_3	2013	0.208393	0.00870764	0.271692	-0.978266	-0.716144	-0.208365
273	QERC	43_4	2014	0.208393	0.00870764	0.271692	-0.978266	-0.716144	-0.208365
274	QERC	43_5	2014	0.208393	0.00870764	0.271692	-0.978266	-0.716144	-0.208365
275	QERC	43_6	2014	0.208393	0.00870764	0.271692	-0.978266	-0.716144	-0.208365
276	QERC	43_8	2015	0.208393	0.00870764	0.271692	-0.978266	-0.716144	-0.208365
277	QERC	43_9	2015	0.208393	0.00870764	0.271692	-0.978266	-0.716144	-0.208365
278	QERC	43_10	2016	0.208393	0.00870764	0.271692	-0.978266	-0.716144	-0.208365
279	QERC	43_11	2017	0.208393	0.00870764	0.271692	-0.978266	-0.716144	-0.208365
280	QERC	43_12	2017	0.208393	0.00870764	0.271692	-0.978266	-0.716144	-0.208365
281	QERC	43_13	2017	0.208393	0.00870764	0.271692	-0.978266	-0.716144	-0.208365
282	QERC	43_14	2017	0.208393	0.00870764	0.271692	-0.978266	-0.716144	-0.208365
283	QERC	43_15	2018	0.208393	0.00870764	0.271692	-0.978266	-0.716144	-0.208365
284	QERC	43_16	2018	0.208393	0.00870764	0.271692	-0.978266	-0.716144	-0.208365
285	QERC	43_17	2019	0.208393	0.00870764	0.271692	-0.978266	-0.716144	-0.208365
286	QERC	43_18	2019	0.208393	0.00870764	0.271692	-0.978266	-0.716144	-0.208365
287	QERC	43_19	2019	0.208393	0.00870764	0.271692	-0.978266	-0.716144	-0.208365
288	QERC	43_20	2019	0.208393	0.00870764	0.271692	-0.978266	-0.716144	-0.208365
289	QERC	43_21	2019	0.208393	0.00870764	0.271692	-0.978266	-0.716144	-0.208365
290	QERC	43_22	2019	0.208393	0.00870764	0.271692	-0.978266	-0.716144	-0.208365
527	QERC	T23-24_1	2012	0.21108	-1.67888	0.299747	-0.467675	-0.678681	-0.239934
528	QERC	T23-24_2	2012	0.21108	-1.67888	0.299747	-0.467675	-0.678681	-0.239934
529	QERC	T23-24_3	2014	0.21108	-1.67888	0.299747	-0.467675	-0.678681	-0.239934
114	QERC	10_2	2012	0.212772	-0.777413	0.271692	-0.169371	-0.7791	-0.330009
115	QERC	10_3	2012	0.212772	-0.777413	0.271692	-0.169371	-0.7791	-0.330009
116	QERC	10_4	2012	0.212772	-0.777413	0.271692	-0.169371	-0.7791	-0.330009
117	QERC	10_5	2013	0.212772	-0.777413	0.271692	-0.169371	-0.7791	-0.330009
216	QERC	40_1	2013	0.213981	-0.894859	0.271692	-0.133709	-0.782316	-0.333736
217	QERC	40_2	2013	0.213981	-0.894859	0.271692	-0.133709	-0.782316	-0.333736
218	QERC	40_3	2013	0.213981	-0.894859	0.271692	-0.133709	-0.782316	-0.333736
219	QERC	40_5	2014	0.213981	-0.894859	0.271692	-0.133709	-0.782316	-0.333736
220	QERC	40_6	2014	0.213981	-0.894859	0.271692	-0.133709	-0.782316	-0.333736
221	QERC	40_7	2015	0.213981	-0.894859	0.271692	-0.133709	-0.782316	-0.333736
222	QERC	40_8	2015	0.213981	-0.894859	0.271692	-0.133709	-0.782316	-0.333736
223	QERC	40_9	2016	0.213981	-0.894859	0.271692	-0.133709	-0.782316	-0.333736
224	QERC	40_10	2016	0.213981	-0.894859	0.271692	-0.133709	-0.782316	-0.333736
225	QERC	40_11	2017	0.213981	-0.894859	0.271692	-0.133709	-0.782316	-0.333736
226	QERC	40_12	2017	0.213981	-0.894859	0.271692	-0.133709	-0.782316	-0.333736
227	QERC	40_13	2017	0.213981	-0.894859	0.271692	-0.133709	-0.782316	-0.333736
228	QERC	40_14	2018	0.213981	-0.894859	0.271692	-0.133709	-0.782316	-0.333736
229	QERC	40_15	2018	0.213981	-0.894859	0.271692	-0.133709	-0.782316	-0.333736
230	QERC	40_16	2019	0.213981	-0.894859	0.271692	-0.133709	-0.782316	-0.333736
231	QERC	40_17	2019	0.213981	-0.894859	0.271692	-0.133709	-0.782316	-0.333736
232	QERC	40_18	2019	0.213981	-0.894859	0.271692	-0.133709	-0.782316	-0.333736
17	QERC	1_1	2011	0.222686	0.289241	0.147002	-0.872268	-0.716109	-0.246259
18	QERC	1_2	2011	0.222686	0.289241	0.147002	-0.872268	-0.716109	-0.246259
130	QERC	16_2	2013	0.222686	0.289241	0.147002	-0.872268	-0.716109	-0.246259
636	NAI	OTS01	2017	0.228247	0.951808	0.458726	-0.811805	-0.102629	-0.878516
644	NAI	OTS09	2017	0.234907	-0.598582	0.341829	-0.612112	-0.00422619	-0.835908
40	QERC	2_1	2011	0.235501	-0.271075	0.271692	-0.522821	-0.737964	-0.290855
41	QERC	2_2	2011	0.235501	-0.271075	0.271692	-0.522821	-0.737964	-0.290855
42	QERC	2_3	2011	0.235501	-0.271075	0.271692	-0.522821	-0.737964	-0.290855
112	QERC	9	2011	0.237919	-0.418744	0.271692	-0.513738	-0.738298	-0.291951
685	OC	OC32	2019	0.250519	0.347902	-2.87176	0.0374846	1.22726	-0.358918
43	QERC	2_4	2012	0.253394	-0.102588	0.271692	-0.569046	-0.727423	-0.281579
44	QERC	2_5	2013	0.253394	-0.102588	0.271692	-0.569046	-0.727423	-0.281579
129	QERC	16_1	2011	0.253394	-0.102588	0.271692	-0.569046	-0.727423	-0.281579
623	NAI	E06	2016	0.265725	-0.26382	0.271692	1.80292	-0.08038	0.364595
383	QERC	CUM23	2017	0.268143	1.32383	0.271692	-0.543849	-0.831001	-0.759817
55	QERC	4_3	2014	0.276525	-1.1199	0.271692	-0.180163	-0.746703	-0.694835
370	QERC	Camp26_1	2018	0.2812	-1.28623	0.271692	-0.24335	-0.73705	-0.678081
371	QERC	Camp26_2	2019	0.2812	-1.28623	0.271692	-0.24335	-0.73705	-0.678081
128	QERC	15_2	2014	0.281684	3.00702	0.271692	-0.969032	-0.960716	-0.736985
424	QERC	LET17-LRT18	2013	0.294794	0.521572	0.271692	-0.777422	-0.394738	-0.88435
508	QERC	T17	2016	0.294794	0.521572	0.271692	-0.788492	-0.394295	-0.885723
509	QERC	T17-18_1	2012	0.294794	0.521572	0.271692	-0.777422	-0.394738	-0.88435
510	QERC	T17-18_2	2012	0.294794	0.521572	0.271692	-0.777422	-0.394738	-0.88435
511	QERC	T17-18_3	2014	0.294794	0.521572	0.271692	-0.777422	-0.394738	-0.88435
634	NAI	G04	2016	0.300168	-1.36111	0.33014	1.48808	-0.15791	0.556781
599	NAI	A06	2016	0.303606	-0.916378	0.271692	-0.550641	-0.660231	-0.522818
596	NAI	A02	2016	0.318195	0.216018	0.271692	1.98245	-0.688507	-0.628112
597	NAI	A04	2016	0.338022	0.672734	0.0893332	0.26743	-0.94681	-0.786201
425	QERC	LET22-T21	2013	0.339929	-0.877577	0.271692	-0.331826	-0.366262	-0.885651
524	QERC	T21-22_1	2012	0.339929	-0.877577	0.271692	-0.331826	-0.366262	-0.885651
525	QERC	T21-22_2	2012	0.339929	-0.877577	0.271692	-0.331826	-0.366262	-0.885651
526	QERC	T21-22_3	2014	0.339929	-0.877577	0.271692	-0.331826	-0.366262	-0.885651
688	OC	OC35	2019	0.341407	-0.431928	0.271692	0.85078	-1.02752	-0.778524
179	QERC	26_13	2017	0.355189	0.906937	0.215581	1.07477	-0.831134	-0.642571
687	OC	OC34	2019	0.357607	0.454235	0.271692	3.08488	0.342621	1.0361
598	NAI	A05	2016	0.362927	-1.39289	0.271692	0.65321	-1.10999	-0.846835
422	QERC	Lagos6_1	2018	0.376037	0.873967	0.263898	1.1411	-0.814038	-0.635048
423	QERC	Lagos6_2	2019	0.376037	0.873967	0.263898	1.1411	-0.814038	-0.635048
533	QERC	T26_1	2012	0.38227	-1.45372	0.271692	-0.0666625	-0.969308	-0.691607
534	QERC	T26_2	2012	0.38227	-1.45372	0.271692	-0.0666625	-0.969308	-0.691607
627	NAI	F03	2016	0.395811	-0.360389	0.271692	1.63019	-0.408658	-0.0659791
643	NAI	OTS08	2017	0.397262	-0.255796	-1.50981	0.250559	-0.178387	-0.884489
589	QERC	VM28	2014	0.410641	-1.39319	0.271692	0.598305	-0.568051	-0.336234
649	NAI	OTS14	2017	0.427486	-1.4671	0.271692	0.915817	-0.555369	-0.392382
393	QERC	K03_1	2018	0.435223	-0.867538	0.271692	-1.10023	2.45087	0.745687
394	QERC	K03_2	2018	0.435223	-0.867538	0.271692	-1.10023	2.45087	0.745687
395	QERC	K03_3	2019	0.435223	-0.867538	0.271692	-1.10023	2.45087	0.745687
624	NAI	E07	2016	0.452633	-1.08302	0.271692	-0.906627	-0.27053	-0.0330455
648	NAI	OTS13	2017	0.462063	-1.0763	0.271692	0.0393866	-0.656126	-0.418907
605	NAI	B05	2016	0.469316	0.676086	0.341829	-0.367926	-0.576825	-0.46747
629	NAI	F05	2016	0.470606	0.534686	0.271692	2.73816	0.404158	0.342325
620	NAI	E03	2016	0.484576	0.371186	0.271692	0.119634	-0.657992	-0.624861
645	NAI	OTS10	2017	0.500992	1.42033	0.271692	0.471166	0.0786316	-0.762044
621	NAI	E04	2016	0.504377	1.21224	0.271692	0.290087	-0.398809	-0.0775761
384	QERC	CUM24	2017	0.51018	0.589743	0.271692	-0.0333822	-0.772362	-0.621876
504	QERC	T15	2017	0.515311	-1.41337	0.271692	0.433847	-0.668285	-0.884594
505	QERC	T15-16_1	2012	0.515311	-1.41337	0.271692	0.433847	-0.668285	-0.884594
506	QERC	T15-16_2	2012	0.515311	-1.41337	0.271692	0.433847	-0.668285	-0.884594
507	QERC	T15-16_3	2013	0.515311	-1.41337	0.271692	0.433847	-0.668285	-0.884594
588	QERC	VM14	2014	0.520439	-0.378345	0.264678	0.915821	-0.537012	-0.480922
163	QERC	25_3	2013	0.522511	-1.34901	0.271692	1.82373	-0.708286	-0.439517
164	QERC	25_4	2014	0.522511	-1.34901	0.271692	1.82373	-0.708286	-0.439517
165	QERC	25_5	2015	0.522511	-1.34901	0.271692	1.82373	-0.708286	-0.439517
166	QERC	25_6	2017	0.522511	-1.34901	0.271692	1.82373	-0.708286	-0.439517
420	QERC	Lagos5_1	2018	0.527347	-1.28097	0.271692	1.80151	-0.697704	-0.422201
421	QERC	Lagos5_2	2019	0.527347	-1.28097	0.271692	1.80151	-0.697704	-0.422201
157	QERC	24_1	2011	0.527992	-1.27568	0.271692	1.77164	-0.697962	-0.420473
158	QERC	24_2	2012	0.527992	-1.27568	0.271692	1.77164	-0.697962	-0.420473
676	OC	OC24	2019	0.541371	-1.437	0.271692	-0.1529	-0.967521	-0.805309
637	NAI	OTS02	2017	0.541855	1.21059	0.271692	-1.23958	-0.0960837	-0.700105
666	OC	OC14	2019	0.54258	0.209338	0.271692	-1.13693	0.73519	1.12899
628	NAI	F04	2016	0.548867	-0.103032	0.271692	-1.25568	-0.824075	-0.550091
600	NAI	A07	2016	0.552494	0.625271	0.271692	-0.61225	-0.814554	-0.825482
153	QERC	23_4	2013	0.557222	-0.515931	0.271692	1.98838	-0.668952	-0.390188
154	QERC	23_5	2014	0.557222	-0.515931	0.271692	1.98838	-0.668952	-0.390188
155	QERC	23_6	2015	0.557222	-0.515931	0.271692	1.98838	-0.668952	-0.390188
156	QERC	23_7	2017	0.557222	-0.515931	0.271692	1.98838	-0.668952	-0.390188
647	NAI	OTS12	2017	0.56144	-0.601746	0.271692	1.15764	-0.561231	-0.445283
680	OC	OC27	2019	0.561951	1.5149	-0.00885971	1.17323	-0.53331	-0.41595
587	QERC	VM13	2014	0.562596	-1.34501	0.271692	0.601132	-0.625466	-0.344748
642	NAI	OTS07	2017	0.609799	0.842929	-0.513852	-0.363875	-0.28023	-0.871948
608	NAI	B08	2016	0.619471	1.38916	0.236623	2.05511	-0.802448	-0.467257
81	QERC	7_1	2011	0.62068	0.630642	-0.0789975	0.115781	-0.585934	-0.10623
119	QERC	11_2	2012	0.62068	0.630642	-0.0789975	0.115781	-0.585934	-0.10623
120	QERC	11_3	2013	0.62068	0.630642	-0.0789975	0.115781	-0.585934	-0.10623
131	QERC	17_1	2011	0.62068	0.630642	-0.0789975	0.115781	-0.585934	-0.10623
671	OC	OC19	2019	0.634946	-0.71328	0.271692	0.841556	2.33054	0.436466
646	NAI	OTS11	2017	0.635671	-1.39631	0.271692	0.612974	-0.643962	-0.305729
402	QERC	K06_1	2018	0.645988	-0.355711	0.271692	-1.27353	2.73069	3.02715
403	QERC	K06_2	2018	0.645988	-0.355711	0.271692	-1.27353	2.73069	3.02715
404	QERC	K06_3	2019	0.645988	-0.355711	0.271692	-1.27353	2.73069	3.02715
368	QERC	Camp25_1	2018	0.649488	0.932643	-0.0369148	0.723003	-0.622381	-0.391484
369	QERC	Camp25_2	2019	0.649488	0.932643	-0.0369148	0.723003	-0.622381	-0.391484
619	NAI	E02	2016	0.649857	0.223418	0.271692	-0.338618	-0.752372	-0.291347
631	NAI	G01	2016	0.666137	-0.640973	0.271692	0.260826	-0.848963	-0.488366
385	QERC	CUM25	2017	0.678469	0.778424	0.271692	0.71561	-0.741164	-0.534225
615	NAI	C07	2016	0.713852	1.477	0.271692	0.517493	-0.622984	-0.213257
208	QERC	31_1	2011	0.733598	1.65031	0.271692	1.10469	-0.708273	-0.595861
209	QERC	31_2	2012	0.733598	1.65031	0.271692	1.10469	-0.708273	-0.595861
342	QERC	C5-6_1	2012	0.734082	0.30859	0.215581	1.9995	0.882295	1.06686
343	QERC	C5-6_2	2012	0.734082	0.30859	0.215581	1.9995	0.882295	1.06686
344	QERC	C5-6_3	2013	0.734082	0.30859	0.215581	1.9995	0.882295	1.06686
345	QERC	C5-6_4	2013	0.734082	0.30859	0.215581	1.9995	0.882295	1.06686
346	QERC	C5-6_6	2014	0.734082	0.30859	0.215581	1.9995	0.882295	1.06686
347	QERC	C5-6_7	2016	0.734082	0.30859	0.215581	1.9995	0.882295	1.06686
348	QERC	C5-6_8	2017	0.734082	0.30859	0.215581	1.9995	0.882295	1.06686
396	QERC	K04_1	2018	0.747864	-0.534584	0.271692	-0.492282	2.51183	1.45941
397	QERC	K04_2	2018	0.747864	-0.534584	0.271692	-0.492282	2.51183	1.45941
398	QERC	K04_3	2019	0.747864	-0.534584	0.271692	-0.492282	2.51183	1.45941
641	NAI	OTS06	2017	0.755843	-0.491151	0.271692	0.0795946	-0.207187	-0.744003
123	QERC	13_2	2013	0.761405	-0.610138	0.271692	0.876275	-0.566085	-0.297416
125	QERC	13_4	2015	0.761405	-0.610138	0.271692	0.876275	-0.566085	-0.297416
300	QERC	C1-2_8	2019	0.822659	0.898758	0.271692	3.7832	2.05364	0.26993
418	QERC	Lagos4_1	2018	0.836415	-0.650886	0.271692	2.18774	-0.529562	-0.188221
419	QERC	Lagos4_2	2019	0.836415	-0.650886	0.271692	2.18774	-0.529562	-0.188221
622	NAI	E05	2016	0.846033	0.251073	0.271692	-1.04426	0.0606197	-0.491493
695	OC	OC42	2019	0.854254	-0.133809	0.271692	-0.431949	-0.918552	-0.609054
602	NAI	B02	2016	0.871663	-0.384825	0.271692	-0.0116551	-0.981078	-0.549634
148	QERC	22_5	2014	0.888105	-0.178666	0.178174	2.31315	-0.512868	-0.195848
149	QERC	22_7	2017	0.888105	-0.178666	0.178174	2.31315	-0.512868	-0.195848
653	OC	OC01	2019	0.89149	1.65192	0.117388	1.03865	0.635179	1.60096
150	QERC	23_1	2011	0.89415	-0.192755	0.271692	2.1463	-0.516291	-0.196568
151	QERC	23_2	2012	0.89415	-0.192755	0.271692	2.1463	-0.516291	-0.196568
386	QERC	CUM27	2017	0.89681	-0.370238	0.271692	0.44816	-0.703655	-0.457083
638	NAI	OTS03	2017	0.89681	1.19773	0.271692	-1.10056	-0.0360501	-0.549226
405	QERC	K07_1	2018	0.912768	-0.438639	0.264678	1.74933	3.06142	3.53039
406	QERC	K07_2	2018	0.912768	-0.438639	0.264678	1.74933	3.06142	3.53039
407	QERC	K07_3	2019	0.912768	-0.438639	0.264678	1.74933	3.06142	3.53039
399	QERC	K05_1	2018	0.922682	-0.889658	0.271692	-0.780373	2.74925	1.96635
400	QERC	K05_2	2018	0.922682	-0.889658	0.271692	-0.780373	2.74925	1.96635
401	QERC	K05_3	2019	0.922682	-0.889658	0.271692	-0.780373	2.74925	1.96635
585	QERC	Torres22_1	2018	0.937189	0.0652272	0.271692	0.748365	-0.522054	-0.173556
586	QERC	Torres22_2	2019	0.937189	0.0652272	0.271692	0.748365	-0.522054	-0.173556
416	QERC	Lagos3_1	2018	0.948554	0.09142	0.271692	1.47335	-0.524465	-0.192869
417	QERC	Lagos3_2	2019	0.948554	0.09142	0.271692	1.47335	-0.524465	-0.192869
675	OC	OC23	2019	0.953873	0.557526	-0.107053	-0.138534	-0.794707	-0.255557
626	NAI	F02	2016	0.960885	-1.14025	0.271692	1.27343	-0.153252	-0.508849
210	QERC	31_3	2013	0.967091	-1.23066	0.271692	-0.0127349	-1.01103	-0.84545
364	QERC	Camp23_1	2018	0.968381	-0.699308	0.271692	2.18672	-0.434112	-0.303594
365	QERC	Camp23_2	2019	0.968381	-0.699308	0.271692	2.18672	-0.434112	-0.303594
601	NAI	B01	2016	0.968381	-1.49332	0.271692	-0.318449	-1.0402	-0.857356
211	QERC	31_4	2014	0.973701	-1.46738	0.271692	-0.0192112	-1.00983	-0.853281
595	NAI	A01	2016	0.97902	-0.902789	0.271692	-0.803785	-0.898494	-0.569655
625	NAI	F01	2016	0.98845	-0.285397	0.271692	2.83931	-0.687859	-0.280665
639	NAI	OTS04	2017	1.009	0.172847	0.145443	-0.373009	0.0149597	-0.413566
665	OC	OC13	2019	1.03391	-0.758154	0.271692	0.366644	0.973025	1.56614
324	QERC	C19-20_1	2013	1.03681	2.63869	-4.28727	1.76315	0.387979	1.22153
325	QERC	C19-20_3	2014	1.03681	2.63869	-4.28727	1.76315	0.387979	1.22153
326	QERC	C19-20_5	2016	1.03681	2.63869	-4.28727	1.76315	0.387979	1.22153
327	QERC	C19-20_6	2017	1.03681	2.63869	-4.28727	1.76315	0.387979	1.22153
328	QERC	C19-20_7	2019	1.03681	2.63869	-4.28727	1.76315	0.387979	1.22153
329	QERC	C19-20_8	2019	1.03681	2.63869	-4.28727	1.76315	0.387979	1.22153
697	OC	OC44	2021	1.0479	-0.639564	0.185968	0.234251	0.971371	1.57034
205	QERC	29_5	2014	1.05253	-0.912982	0.271692	1.93865	-0.76789	-0.85864
203	QERC	29_3	2013	1.05432	-1.0215	0.271692	1.93073	-0.769374	-0.861317
603	NAI	B03	2016	1.05598	-1.14584	0.145443	0.789091	-0.977207	-0.877604
618	NAI	E01	2016	1.05639	-0.865892	0.271692	-0.209038	-1.00301	-0.347925
196	QERC	28_1	2011	1.05978	-1.07695	0.271692	2.03405	-0.760633	-0.84856
197	QERC	28_2	2012	1.05978	-1.07695	0.271692	2.03405	-0.760633	-0.84856
199	QERC	28_4	2013	1.05978	-1.07695	0.271692	2.0191	-0.761914	-0.850442
121	QERC	12	2011	1.07187	-1.46951	0.271692	0.67352	-0.451676	-0.295323
144	QERC	22_1	2011	1.07187	-1.46951	0.271692	0.67352	-0.451676	-0.295323
145	QERC	22_2	2012	1.07187	-1.46951	0.271692	0.67352	-0.451676	-0.295323
147	QERC	22_4	2013	1.07187	-1.46951	0.271692	0.67352	-0.451676	-0.295323
616	NAI	D01	2016	1.07628	0.894431	0.271692	0.912318	-0.365081	-0.443403
159	QERC	24_4	2015	1.07743	-1.01158	0.271692	0.924999	-0.392366	-0.393998
160	QERC	24_5	2017	1.07781	-1.06287	0.271692	0.919438	-0.392324	-0.39405
366	QERC	Camp24_1	2018	1.07781	-1.06287	0.271692	0.920403	-0.392404	-0.393929
367	QERC	Camp24_2	2019	1.07781	-1.06287	0.271692	0.920403	-0.392404	-0.393929
583	QERC	Torres21_1	2018	1.08423	-1.36093	0.271692	0.619604	-0.406392	-0.367504
584	QERC	Torres21_2	2019	1.08423	-1.36093	0.271692	0.619604	-0.406392	-0.367504
110	QERC	8_6	2014	1.09121	-1.30212	0.271692	0.734106	-0.399877	-0.379957
111	QERC	8_7	2015	1.09121	-1.30212	0.271692	0.734106	-0.399877	-0.379957
139	QERC	20_1	2011	1.09132	-1.27924	0.271692	0.74805	-0.399519	-0.380827
141	QERC	21_1	2011	1.09132	-1.27924	0.271692	0.74805	-0.399519	-0.380827
142	QERC	21_2	2012	1.09132	-1.27924	0.271692	0.74805	-0.399519	-0.380827
143	QERC	21_3	2013	1.09132	-1.27924	0.271692	0.74805	-0.399519	-0.380827
206	QERC	30_1	2011	1.09476	-0.433497	0.271692	2.90465	-0.659635	-0.395463
207	QERC	30_2	2012	1.09476	-0.433497	0.271692	2.90465	-0.659635	-0.395463
408	QERC	K08_1	2018	1.09919	0.187949	0.19454	-0.492108	3.3787	3.98711
409	QERC	K08_2	2018	1.09919	0.187949	0.19454	-0.492108	3.3787	3.98711
410	QERC	K08_3	2019	1.09919	0.187949	0.19454	-0.492108	3.3787	3.98711
696	OC	OC43	2019	1.11367	0.194942	0.271692	-0.924535	-0.947837	-0.677085
640	NAI	OTS05	2017	1.1166	-0.982716	0.239811	-0.485072	0.063857	-0.248155
609	NAI	C01	2016	1.12845	-0.185984	0.271692	1.5109	-0.546701	-0.542793
215	QERC	33_2	2014	1.12942	-1.07191	0.271692	2.81532	-0.708068	-0.766065
349	QERC	C7-8_1	2012	1.13667	0.00902859	-2.5759	0.0777618	0.847459	1.41675
350	QERC	C7-8_2	2012	1.13667	0.00902859	-2.5759	0.0777618	0.847459	1.41675
351	QERC	C7-8_3	2013	1.13667	0.00902859	-2.5759	0.0777618	0.847459	1.41675
352	QERC	C7-8_4	2013	1.13667	0.00902859	-2.5759	0.0777618	0.847459	1.41675
353	QERC	C7-8_5	2016	1.13667	0.00902859	-2.5759	0.0777618	0.847459	1.41675
354	QERC	C7-8_6	2016	1.13667	0.00902859	-2.5759	0.0777618	0.847459	1.41675
355	QERC	C7-8_7	2017	1.13667	0.00902859	-2.5759	0.0777618	0.847459	1.41675
674	OC	OC22	2019	1.13836	-0.778587	0.229609	0.367373	-0.719479	-0.318376
604	NAI	B04	2016	1.13943	-0.859451	0.271692	1.89732	-0.68974	-0.499414
606	NAI	B06	2016	1.14489	-1.31893	0.271692	0.968798	-0.750768	-0.632584
167	QERC	26_1	2011	1.17778	-0.874612	0.25065	1.24447	-0.895077	-0.694137
168	QERC	26_2	2012	1.17778	-0.874612	0.25065	1.24447	-0.895077	-0.694137
169	QERC	26_3	2012	1.17778	-0.874612	0.25065	1.24447	-0.895077	-0.694137
170	QERC	26_4	2013	1.17778	-0.874612	0.25065	1.24447	-0.895077	-0.694137
171	QERC	26_5	2013	1.17778	-0.874612	0.25065	1.24447	-0.895077	-0.694137
172	QERC	26_6	2013	1.17778	-0.874612	0.25065	1.24447	-0.895077	-0.694137
173	QERC	26_7	2014	1.17778	-0.874612	0.25065	1.24447	-0.895077	-0.694137
174	QERC	26_8	2014	1.17778	-0.874612	0.25065	1.24447	-0.895077	-0.694137
175	QERC	26_9	2014	1.17778	-0.874612	0.25065	1.24447	-0.895077	-0.694137
176	QERC	26_10	2016	1.17778	-0.874612	0.25065	1.24447	-0.895077	-0.694137
177	QERC	26_11	2016	1.17778	-0.874612	0.25065	1.24447	-0.895077	-0.694137
178	QERC	26_12	2017	1.17778	-0.874612	0.25065	1.24447	-0.895077	-0.694137
180	QERC	26_14	2017	1.17778	-0.874612	0.25065	1.24447	-0.895077	-0.694137
181	QERC	26_15	2017	1.17778	-0.874612	0.25065	1.24447	-0.895077	-0.694137
182	QERC	26_16	2018	1.17778	-0.874612	0.25065	1.24447	-0.895077	-0.694137
301	QERC	C11-12_1	2012	1.18551	-0.367633	-1.26355	1.85009	0.754704	1.79679
302	QERC	C11-12_2	2013	1.18551	-0.367633	-1.26355	1.85009	0.754704	1.79679
303	QERC	C11-12_3	2013	1.18551	-0.367633	-1.26355	1.85009	0.754704	1.79679
304	QERC	C11-12_4	2014	1.18551	-0.367633	-1.26355	1.85009	0.754704	1.79679
305	QERC	C11-12_5	2015	1.18551	-0.367633	-1.26355	1.85009	0.754704	1.79679
306	QERC	C11-12_6	2016	1.18551	-0.367633	-1.26355	1.85009	0.754704	1.79679
201	QERC	29_1	2011	1.1976	-0.900688	0.271692	2.32608	-0.677354	-0.441963
202	QERC	29_2	2012	1.1976	-0.900688	0.271692	2.32608	-0.677354	-0.441963
682	OC	OC29	2019	1.20437	-1.27906	0.00516785	-1.30234	-0.352704	-0.672562
610	NAI	C02	2016	1.2346	0.00486588	-0.00184593	-1.12057	-0.81449	-0.406438
667	OC	OC15	2019	1.24929	-1.32442	0.0740304	-0.281449	0.722187	1.42445
183	QERC	27_1	2011	1.2936	-1.12998	0.0121816	-0.0247616	-1.023	-0.839433
184	QERC	27_2	2011	1.2936	-1.12998	0.0121816	-0.0247616	-1.023	-0.839433
185	QERC	27_3	2012	1.2936	-1.12998	0.0121816	-0.0247616	-1.023	-0.839433
186	QERC	27_4	2012	1.2936	-1.12998	0.0121816	-0.0247616	-1.023	-0.839433
187	QERC	27_5	2013	1.2936	-1.12998	0.0121816	-0.0247616	-1.023	-0.839433
188	QERC	27_6	2013	1.2936	-1.12998	0.0121816	-0.0247616	-1.023	-0.839433
189	QERC	27_8	2014	1.2936	-1.12998	0.0121816	-0.0247616	-1.023	-0.839433
190	QERC	27_9	2016	1.2936	-1.12998	0.0121816	-0.0247616	-1.023	-0.839433
191	QERC	27_10	2016	1.2936	-1.12998	0.0121816	-0.0247616	-1.023	-0.839433
192	QERC	27_11	2017	1.2936	-1.12998	0.0121816	-0.0247616	-1.023	-0.839433
193	QERC	27_12	2017	1.2936	-1.12998	0.0121816	-0.0247616	-1.023	-0.839433
194	QERC	27_13	2017	1.2936	-1.12998	0.0121816	-0.0247616	-1.023	-0.839433
195	QERC	27_14	2018	1.2936	-1.12998	0.0121816	-0.0247616	-1.023	-0.839433
617	NAI	D02	2016	1.31584	-0.844613	0.271692	-1.1348	-0.366847	-0.851023
612	NAI	C04	2016	1.32559	-0.585459	-0.17719	0.21506	0.0499473	-0.865841
411	QERC	K09_1	2018	1.33505	0.384308	-0.815445	-0.92398	3.56653	4.17004
412	QERC	K09_2	2018	1.33505	0.384308	-0.815445	-0.92398	3.56653	4.17004
413	QERC	K09_3	2019	1.33505	0.384308	-0.815445	-0.92398	3.56653	4.17004
654	OC	OC02	2019	1.36783	-0.47573	-2.34445	0.595712	0.785139	1.83601
361	QERC	C9-10_6	2016	1.45028	-0.621675	-0.38059	-0.313466	2.02364	1.05993
362	QERC	C9-10_7	2016	1.45028	-0.621675	-0.38059	-0.313466	2.02364	1.05993
363	QERC	C9-10_8	2017	1.45028	-0.621675	-0.38059	-0.313466	2.02364	1.05993
658	OC	OC06	2019	1.45916	-1.01724	0.0121816	-0.288351	0.0301708	-0.875818
686	OC	OC33	2019	1.47422	-0.217549	-0.920651	0.445216	1.95055	1.56208
611	NAI	C03	2016	1.5202	-0.711654	-0.552428	1.95724	-0.321408	-0.824869
414	QERC	K10_1	2018	1.6014	-0.347049	-1.5402	-0.642124	3.34861	4.4361
415	QERC	K10_2	2019	1.6014	-0.347049	-1.5402	-0.642124	3.34861	4.4361
330	QERC	C23_1	2015	1.63839	0.179351	-1.65008	-1.01307	1.41069	2.03531
331	QERC	C23_2	2016	1.63839	0.179351	-1.65008	-1.01307	1.41069	2.03531
332	QERC	C25_1	2015	1.63839	0.179351	-1.65008	-1.01307	1.41069	2.03531
333	QERC	C25_2	2016	1.63839	0.179351	-1.65008	-1.01307	1.41069	2.03531
334	QERC	C26_1	2016	1.63839	0.179351	-1.65008	-1.01307	1.41069	2.03531
335	QERC	C26_2	2016	1.63839	0.179351	-1.65008	-1.01307	1.41069	2.03531
336	QERC	C26_3	2017	1.63839	0.179351	-1.65008	-1.01307	1.41069	2.03531
307	QERC	C13-14_1	2012	1.64605	0.749083	-0.844669	-1.02583	1.28708	2.04892
308	QERC	C13-14_2	2012	1.64605	0.749083	-0.844669	-1.02583	1.28708	2.04892
309	QERC	C13-14_3	2013	1.64605	0.749083	-0.844669	-1.02583	1.28708	2.04892
310	QERC	C13-14_4	2013	1.64605	0.749083	-0.844669	-1.02583	1.28708	2.04892
311	QERC	C13-14_5	2013	1.64605	0.749083	-0.844669	-1.02583	1.28708	2.04892
312	QERC	C13-14_6	2015	1.64605	0.749083	-0.844669	-1.02583	1.28708	2.04892
313	QERC	C13-14_7	2016	1.64605	0.749083	-0.844669	-1.02583	1.28708	2.04892
314	QERC	C13-14_8	2016	1.64605	0.749083	-0.844669	-1.02583	1.28708	2.04892
315	QERC	C13-14_9	2017	1.64605	0.749083	-0.844669	-1.02583	1.28708	2.04892
613	NAI	C05	2016	1.65873	0.178536	-1.73893	-0.085502	0.066509	-0.788448
356	QERC	C9-10_1	2012	1.84174	0.372328	-1.9657	-0.907417	1.59666	2.1404
357	QERC	C9-10_2	2012	1.84174	0.372328	-1.9657	-0.907417	1.59666	2.1404
358	QERC	C9-10_3	2013	1.84174	0.372328	-1.9657	-0.907417	1.59666	2.1404
359	QERC	C9-10_4	2013	1.84174	0.372328	-1.9657	-0.907417	1.59666	2.1404
360	QERC	C9-10_5	2013	1.84174	0.372328	-1.9657	-0.907417	1.59666	2.1404
700	CNR	E7	2019	-1.7423	3.87886	0.482105	-1.1631	1.30355	-0.851694
702	CNR	E9	2019	-1.12242	0.623973	0.303572	0.785796	1.35865	-0.535047
705	CNR	G4	2019	-1.41572	1.90421	0.622381	-0.836036	1.42664	-0.639673
706	CNR	G5	2020	-1.25586	1.02363	0.513277	-0.0499158	1.39249	-0.605256
710	CNR	M8	2019	-0.986047	1.13342	0.45405	-0.277573	1.44761	-0.376448
711	CNR	M9	2019	-0.689123	0.611293	0.365209	0.906636	1.34443	-0.323794
712	CNR	R3	2019	-1.60214	0.0106755	0.762656	-1.21031	1.52517	-0.524729
714	CNR	S2	2020	-1.39033	0.415015	0.622381	-0.404473	1.48572	-0.526591
715	CNR	W1	2019	-1.5886	1.22003	0.622381	-0.917378	1.35836	-0.753756
716	OC	OC46	2022	-0.708493	0.725466	-4.83278	-0.886713	-1.00943	-0.858878
717	OC	OC47	2022	-0.77641	0.81466	-4.19609	-0.837571	-1.00593	-0.829914
718	OC	OC48	2021	0.537744	-0.181607	0.271692	0.382481	-1.0068	-0.818025
719	OC	OC49	2022	-2.02987	0.709887	0.63407	-0.714002	0.89215	-0.872285
720	OC	OC50	2022	-0.314582	0.553428	0.371053	-1.0187	2.01792	0.196524
721	OC	OC51	2022	-1.97982	-0.507149	-5.53221	-1.29325	0.71554	-0.599732
722	OC	OC52	2022	-1.84031	-0.242172	-1.49451	-1.32713	0.920269	-0.866994
723	OC	OC53	2020	-1.46848	0.0214691	-4.29896	-1.1251	-0.655077	-0.882877
