# Supplementary material for: Distribution and habitat use patterns of the endangered Central American clouded oncilla (Leopardus pardinoides oncilla) in Costa Rica
Source: PLoS One. 2024 Sep 17;19(9):e0310562. doi: 10.1371/journal.pone.0310562 (PMC11407673; doi:10.1371/journal.pone.0310562)
Supplement: S2 Dataset — (XLSX) [file pone.0310562.s004.xlsx]

## Sheet: ObsCovs
	effort
1	0.320294
2	-2.75358
3	NA
4	NA
5	NA
6	NA
7	NA
8	NA
9	NA
10	NA
11	NA
12	NA
13	NA
14	NA
15	0.320294
16	-2.75358
17	NA
18	NA
19	NA
20	NA
21	NA
22	NA
23	NA
24	NA
25	NA
26	NA
27	NA
28	NA
29	0.320294
30	-2.99003
31	NA
32	NA
33	NA
34	NA
35	NA
36	NA
37	NA
38	NA
39	NA
40	NA
41	NA
42	NA
43	0.320294
44	-2.99003
45	NA
46	NA
47	NA
48	NA
49	NA
50	NA
51	NA
52	NA
53	NA
54	NA
55	NA
56	NA
57	-0.0343831
58	NA
59	NA
60	NA
61	NA
62	NA
63	NA
64	NA
65	NA
66	NA
67	NA
68	NA
69	NA
70	NA
71	-0.0343831
72	NA
73	NA
74	NA
75	NA
76	NA
77	NA
78	NA
79	NA
80	NA
81	NA
82	NA
83	NA
84	NA
85	0.320294
86	-2.51713
87	NA
88	NA
89	NA
90	NA
91	NA
92	NA
93	NA
94	NA
95	NA
96	NA
97	NA
98	NA
99	0.320294
100	-2.99003
101	NA
102	NA
103	NA
104	NA
105	NA
106	NA
107	NA
108	NA
109	NA
110	NA
111	NA
112	NA
113	0.320294
114	-2.99003
115	NA
116	NA
117	NA
118	NA
119	NA
120	NA
121	NA
122	NA
123	NA
124	NA
125	NA
126	NA
127	0.320294
128	-2.99003
129	NA
130	NA
131	NA
132	NA
133	NA
134	NA
135	NA
136	NA
137	NA
138	NA
139	NA
140	NA
141	0.202069
142	NA
143	NA
144	NA
145	NA
146	NA
147	NA
148	NA
149	NA
150	NA
151	NA
152	NA
153	NA
154	NA
155	0.320294
156	-2.99003
157	NA
158	NA
159	NA
160	NA
161	NA
162	NA
163	NA
164	NA
165	NA
166	NA
167	NA
168	NA
169	-0.270835
170	NA
171	NA
172	NA
173	NA
174	NA
175	NA
176	NA
177	NA
178	NA
179	NA
180	NA
181	NA
182	NA
183	-0.270835
184	NA
185	NA
186	NA
187	NA
188	NA
189	NA
190	NA
191	NA
192	NA
193	NA
194	NA
195	NA
196	NA
197	-0.270835
198	NA
199	NA
200	NA
201	NA
202	NA
203	NA
204	NA
205	NA
206	NA
207	NA
208	NA
209	NA
210	NA
211	-0.270835
212	NA
213	NA
214	NA
215	NA
216	NA
217	NA
218	NA
219	NA
220	NA
221	NA
222	NA
223	NA
224	NA
225	0.320294
226	0.43852
227	0.43852
228	0.43852
229	-0.861964
230	NA
231	NA
232	NA
233	NA
234	NA
235	NA
236	NA
237	NA
238	NA
239	0.320294
240	-2.3989
241	NA
242	NA
243	NA
244	NA
245	NA
246	NA
247	NA
248	NA
249	NA
250	NA
251	NA
252	NA
253	0.320294
254	0.43852
255	-0.0343831
256	NA
257	NA
258	NA
259	NA
260	NA
261	NA
262	NA
263	NA
264	NA
265	NA
266	NA
267	0.320294
268	0.43852
269	0.43852
270	0.43852
271	0.43852
272	0.43852
273	0.43852
274	-1.09842
275	NA
276	NA
277	NA
278	NA
279	NA
280	NA
281	0.320294
282	0.43852
283	0.43852
284	0.43852
285	0.43852
286	0.43852
287	0.43852
288	0.43852
289	-2.99003
290	NA
291	NA
292	NA
293	NA
294	NA
295	0.320294
296	0.43852
297	0.43852
298	0.43852
299	0.43852
300	0.43852
301	0.43852
302	0.43852
303	-2.99003
304	NA
305	NA
306	NA
307	NA
308	NA
309	0.320294
310	0.43852
311	-2.51713
312	NA
313	NA
314	NA
315	NA
316	NA
317	NA
318	NA
319	NA
320	NA
321	NA
322	NA
323	0.320294
324	0.43852
325	0.43852
326	0.43852
327	0.43852
328	0.43852
329	0.43852
330	0.43852
331	-2.99003
332	NA
333	NA
334	NA
335	NA
336	NA
337	0.320294
338	-2.51713
339	NA
340	NA
341	NA
342	NA
343	NA
344	NA
345	NA
346	NA
347	NA
348	NA
349	NA
350	NA
351	0.320294
352	0.43852
353	0.43852
354	0.43852
355	0.43852
356	0.43852
357	0.43852
358	-1.33487
359	NA
360	NA
361	NA
362	NA
363	NA
364	NA
365	0.320294
366	0.43852
367	0.43852
368	-0.625512
369	NA
370	NA
371	NA
372	NA
373	NA
374	NA
375	NA
376	NA
377	NA
378	NA
379	0.320294
380	-2.04422
381	NA
382	NA
383	NA
384	NA
385	NA
386	NA
387	NA
388	NA
389	NA
390	NA
391	NA
392	NA
393	0.320294
394	0.43852
395	0.43852
396	0.43852
397	0.43852
398	0.43852
399	-0.389061
400	NA
401	NA
402	NA
403	NA
404	NA
405	NA
406	NA
407	0.320294
408	0.43852
409	0.43852
410	-2.3989
411	NA
412	NA
413	NA
414	NA
415	NA
416	NA
417	NA
418	NA
419	NA
420	NA
421	0.320294
422	0.43852
423	0.43852
424	0.43852
425	-1.33487
426	NA
427	NA
428	NA
429	NA
430	NA
431	NA
432	NA
433	NA
434	NA
435	0.320294
436	0.43852
437	0.43852
438	0.43852
439	0.0838427
440	NA
441	NA
442	NA
443	NA
444	NA
445	NA
446	NA
447	NA
448	NA
449	-0.0343831
450	NA
451	NA
452	NA
453	NA
454	NA
455	NA
456	NA
457	NA
458	NA
459	NA
460	NA
461	NA
462	NA
463	0.320294
464	0.43852
465	0.43852
466	0.43852
467	0.43852
468	0.43852
469	0.43852
470	0.43852
471	-2.99003
472	NA
473	NA
474	NA
475	NA
476	NA
477	0.320294
478	0.43852
479	0.43852
480	0.43852
481	0.43852
482	0.43852
483	0.43852
484	0.43852
485	-2.99003
486	NA
487	NA
488	NA
489	NA
490	NA
491	-2.63535
492	NA
493	NA
494	NA
495	NA
496	NA
497	NA
498	NA
499	NA
500	NA
501	NA
502	NA
503	NA
504	NA
505	-0.270835
506	NA
507	NA
508	NA
509	NA
510	NA
511	NA
512	NA
513	NA
514	NA
515	NA
516	NA
517	NA
518	NA
519	0.320294
520	-2.51713
521	NA
522	NA
523	NA
524	NA
525	NA
526	NA
527	NA
528	NA
529	NA
530	NA
531	NA
532	NA
533	0.320294
534	0.43852
535	0.320294
536	NA
537	NA
538	NA
539	NA
540	NA
541	NA
542	NA
543	NA
544	NA
545	NA
546	NA
547	0.320294
548	-2.28067
549	NA
550	NA
551	NA
552	NA
553	NA
554	NA
555	NA
556	NA
557	NA
558	NA
559	NA
560	NA
561	0.320294
562	0.43852
563	0.202069
564	NA
565	NA
566	NA
567	NA
568	NA
569	NA
570	NA
571	NA
572	NA
573	NA
574	NA
575	0.320294
576	0.43852
577	0.43852
578	0.43852
579	0.43852
580	0.43852
581	0.43852
582	0.43852
583	-2.99003
584	NA
585	NA
586	NA
587	NA
588	NA
589	0.320294
590	0.43852
591	0.43852
592	-2.75358
593	NA
594	NA
595	NA
596	NA
597	NA
598	NA
599	NA
600	NA
601	NA
602	NA
603	0.320294
604	0.43852
605	0.43852
606	-0.389061
607	NA
608	NA
609	NA
610	NA
611	NA
612	NA
613	NA
614	NA
615	NA
616	NA
617	0.320294
618	-1.33487
619	NA
620	NA
621	NA
622	NA
623	NA
624	NA
625	NA
626	NA
627	NA
628	NA
629	NA
630	NA
631	0.320294
632	-1.80777
633	NA
634	NA
635	NA
636	NA
637	NA
638	NA
639	NA
640	NA
641	NA
642	NA
643	NA
644	NA
645	-0.0343831
646	NA
647	NA
648	NA
649	NA
650	NA
651	NA
652	NA
653	NA
654	NA
655	NA
656	NA
657	NA
658	NA
659	0.320294
660	0.43852
661	-0.389061
662	NA
663	NA
664	NA
665	NA
666	NA
667	NA
668	NA
669	NA
670	NA
671	NA
672	NA
673	-2.16245
674	NA
675	NA
676	NA
677	NA
678	NA
679	NA
680	NA
681	NA
682	NA
683	NA
684	NA
685	NA
686	NA
687	0.320294
688	0.43852
689	-0.507287
690	NA
691	NA
692	NA
693	NA
694	NA
695	NA
696	NA
697	NA
698	NA
699	NA
700	NA
701	0.320294
702	0.43852
703	0.43852
704	-2.75358
705	NA
706	NA
707	NA
708	NA
709	NA
710	NA
711	NA
712	NA
713	NA
714	NA
715	0.320294
716	0.43852
717	0.43852
718	0.0838427
719	NA
720	NA
721	NA
722	NA
723	NA
724	NA
725	NA
726	NA
727	NA
728	NA
729	0.320294
730	0.43852
731	-0.98019
732	NA
733	NA
734	NA
735	NA
736	NA
737	NA
738	NA
739	NA
740	NA
741	NA
742	NA
743	0.320294
744	0.43852
745	0.43852
746	0.43852
747	0.43852
748	0.43852
749	0.43852
750	-0.389061
751	NA
752	NA
753	NA
754	NA
755	NA
756	NA
757	0.320294
758	-2.51713
759	NA
760	NA
761	NA
762	NA
763	NA
764	NA
765	NA
766	NA
767	NA
768	NA
769	NA
770	NA
771	-2.63535
772	NA
773	NA
774	NA
775	NA
776	NA
777	NA
778	NA
779	NA
780	NA
781	NA
782	NA
783	NA
784	NA
785	0.320294
786	0.43852
787	0.43852
788	0.43852
789	0.43852
790	0.43852
791	0.43852
792	-1.80777
793	NA
794	NA
795	NA
796	NA
797	NA
798	NA
799	0.320294
800	0.43852
801	0.43852
802	0.43852
803	0.43852
804	0.43852
805	0.43852
806	0.43852
807	-2.99003
808	NA
809	NA
810	NA
811	NA
812	NA
813	0.320294
814	0.43852
815	-0.98019
816	NA
817	NA
818	NA
819	NA
820	NA
821	NA
822	NA
823	NA
824	NA
825	NA
826	NA
827	0.320294
828	0.43852
829	0.320294
830	NA
831	NA
832	NA
833	NA
834	NA
835	NA
836	NA
837	NA
838	NA
839	NA
840	NA
841	0.320294
842	0.43852
843	0.43852
844	0.43852
845	0.43852
846	0.43852
847	0.43852
848	-1.57132
849	NA
850	NA
851	NA
852	NA
853	NA
854	NA
855	0.320294
856	0.43852
857	0.43852
858	0.43852
859	0.43852
860	0.43852
861	-0.861964
862	NA
863	NA
864	NA
865	NA
866	NA
867	NA
868	NA
869	0.320294
870	0.43852
871	0.43852
872	0.43852
873	0.43852
874	0.43852
875	0.43852
876	0.320294
877	NA
878	NA
879	NA
880	NA
881	NA
882	NA
883	0.320294
884	0.43852
885	-1.33487
886	NA
887	NA
888	NA
889	NA
890	NA
891	NA
892	NA
893	NA
894	NA
895	NA
896	NA
897	0.320294
898	0.43852
899	0.43852
900	0.43852
901	0.43852
902	0.43852
903	0.43852
904	0.43852
905	-2.99003
906	NA
907	NA
908	NA
909	NA
910	NA
911	0.320294
912	0.43852
913	0.43852
914	0.43852
915	0.43852
916	0.43852
917	0.43852
918	0.43852
919	-2.99003
920	NA
921	NA
922	NA
923	NA
924	NA
925	0.320294
926	0.43852
927	0.43852
928	0.43852
929	0.43852
930	0.43852
931	0.43852
932	-1.33487
933	NA
934	NA
935	NA
936	NA
937	NA
938	NA
939	0.320294
940	0.43852
941	0.43852
942	-0.861964
943	NA
944	NA
945	NA
946	NA
947	NA
948	NA
949	NA
950	NA
951	NA
952	NA
953	-2.16245
954	NA
955	NA
956	NA
957	NA
958	NA
959	NA
960	NA
961	NA
962	NA
963	NA
964	NA
965	NA
966	NA
967	0.320294
968	0.43852
969	0.43852
970	0.43852
971	0.43852
972	0.43852
973	-0.389061
974	NA
975	NA
976	NA
977	NA
978	NA
979	NA
980	NA
981	0.320294
982	0.43852
983	0.43852
984	-1.09842
985	NA
986	NA
987	NA
988	NA
989	NA
990	NA
991	NA
992	NA
993	NA
994	NA
995	0.320294
996	0.43852
997	0.43852
998	0.43852
999	-1.80777
1000	NA
1001	NA
1002	NA
1003	NA
1004	NA
1005	NA
1006	NA
1007	NA
1008	NA
1009	0.320294
1010	0.43852
1011	0.43852
1012	0.43852
1013	0.0838427
1014	NA
1015	NA
1016	NA
1017	NA
1018	NA
1019	NA
1020	NA
1021	NA
1022	NA
1023	-0.0343831
1024	NA
1025	NA
1026	NA
1027	NA
1028	NA
1029	NA
1030	NA
1031	NA
1032	NA
1033	NA
1034	NA
1035	NA
1036	NA
1037	0.320294
1038	0.43852
1039	0.43852
1040	0.43852
1041	0.43852
1042	0.43852
1043	0.43852
1044	0.43852
1045	-2.99003
1046	NA
1047	NA
1048	NA
1049	NA
1050	NA
1051	0.320294
1052	0.43852
1053	0.43852
1054	0.43852
1055	0.43852
1056	0.43852
1057	0.43852
1058	0.43852
1059	-2.99003
1060	NA
1061	NA
1062	NA
1063	NA
1064	NA
1065	0.320294
1066	-0.625512
1067	NA
1068	NA
1069	NA
1070	NA
1071	NA
1072	NA
1073	NA
1074	NA
1075	NA
1076	NA
1077	NA
1078	NA
1079	-0.98019
1080	NA
1081	NA
1082	NA
1083	NA
1084	NA
1085	NA
1086	NA
1087	NA
1088	NA
1089	NA
1090	NA
1091	NA
1092	NA
1093	0.320294
1094	0.43852
1095	-0.152609
1096	NA
1097	NA
1098	NA
1099	NA
1100	NA
1101	NA
1102	NA
1103	NA
1104	NA
1105	NA
1106	NA
1107	0.320294
1108	0.43852
1109	-0.625512
1110	NA
1111	NA
1112	NA
1113	NA
1114	NA
1115	NA
1116	NA
1117	NA
1118	NA
1119	NA
1120	NA
1121	0.320294
1122	0.43852
1123	0.43852
1124	0.43852
1125	-2.8718
1126	NA
1127	NA
1128	NA
1129	NA
1130	NA
1131	NA
1132	NA
1133	NA
1134	NA
1135	0.320294
1136	0.43852
1137	0.43852
1138	0.43852
1139	0.43852
1140	-0.625512
1141	NA
1142	NA
1143	NA
1144	NA
1145	NA
1146	NA
1147	NA
1148	NA
1149	0.320294
1150	0.43852
1151	0.43852
1152	0.43852
1153	0.43852
1154	0.43852
1155	0.43852
1156	-0.861964
1157	NA
1158	NA
1159	NA
1160	NA
1161	NA
1162	NA
1163	0.320294
1164	0.43852
1165	0.43852
1166	0.43852
1167	0.43852
1168	0.43852
1169	0.43852
1170	0.43852
1171	-2.99003
1172	NA
1173	NA
1174	NA
1175	NA
1176	NA
1177	0.320294
1178	0.43852
1179	0.43852
1180	0.43852
1181	0.43852
1182	0.43852
1183	0.43852
1184	0.43852
1185	-2.99003
1186	NA
1187	NA
1188	NA
1189	NA
1190	NA
1191	0.320294
1192	0.43852
1193	0.43852
1194	0.43852
1195	-2.28067
1196	NA
1197	NA
1198	NA
1199	NA
1200	NA
1201	NA
1202	NA
1203	NA
1204	NA
1205	0.320294
1206	0.43852
1207	0.43852
1208	0.43852
1209	0.43852
1210	0.43852
1211	0.43852
1212	0.43852
1213	-2.99003
1214	NA
1215	NA
1216	NA
1217	NA
1218	NA
1219	0.320294
1220	0.43852
1221	-2.04422
1222	NA
1223	NA
1224	NA
1225	NA
1226	NA
1227	NA
1228	NA
1229	NA
1230	NA
1231	NA
1232	NA
1233	0.320294
1234	0.43852
1235	0.43852
1236	0.43852
1237	-2.28067
1238	NA
1239	NA
1240	NA
1241	NA
1242	NA
1243	NA
1244	NA
1245	NA
1246	NA
1247	0.320294
1248	-2.28067
1249	NA
1250	NA
1251	NA
1252	NA
1253	NA
1254	NA
1255	NA
1256	NA
1257	NA
1258	NA
1259	NA
1260	NA
1261	0.320294
1262	0.43852
1263	0.43852
1264	0.43852
1265	0.43852
1266	0.43852
1267	-0.389061
1268	NA
1269	NA
1270	NA
1271	NA
1272	NA
1273	NA
1274	NA
1275	0.320294
1276	0.43852
1277	0.43852
1278	-1.09842
1279	NA
1280	NA
1281	NA
1282	NA
1283	NA
1284	NA
1285	NA
1286	NA
1287	NA
1288	NA
1289	0.320294
1290	0.43852
1291	0.43852
1292	0.43852
1293	0.43852
1294	0.43852
1295	0.43852
1296	0.43852
1297	-2.99003
1298	NA
1299	NA
1300	NA
1301	NA
1302	NA
1303	0.320294
1304	0.43852
1305	0.43852
1306	0.43852
1307	0.0838427
1308	NA
1309	NA
1310	NA
1311	NA
1312	NA
1313	NA
1314	NA
1315	NA
1316	NA
1317	-0.0343831
1318	NA
1319	NA
1320	NA
1321	NA
1322	NA
1323	NA
1324	NA
1325	NA
1326	NA
1327	NA
1328	NA
1329	NA
1330	NA
1331	0.320294
1332	0.43852
1333	0.43852
1334	0.43852
1335	0.43852
1336	0.43852
1337	0.43852
1338	0.43852
1339	-2.99003
1340	NA
1341	NA
1342	NA
1343	NA
1344	NA
1345	0.320294
1346	0.43852
1347	0.43852
1348	0.43852
1349	0.43852
1350	0.43852
1351	0.43852
1352	0.43852
1353	-2.99003
1354	NA
1355	NA
1356	NA
1357	NA
1358	NA
1359	0.320294
1360	-0.625512
1361	NA
1362	NA
1363	NA
1364	NA
1365	NA
1366	NA
1367	NA
1368	NA
1369	NA
1370	NA
1371	NA
1372	NA
1373	0.320294
1374	0.43852
1375	-0.389061
1376	NA
1377	NA
1378	NA
1379	NA
1380	NA
1381	NA
1382	NA
1383	NA
1384	NA
1385	NA
1386	NA
1387	0.320294
1388	-1.09842
1389	NA
1390	NA
1391	NA
1392	NA
1393	NA
1394	NA
1395	NA
1396	NA
1397	NA
1398	NA
1399	NA
1400	NA
1401	0.320294
1402	-2.04422
1403	NA
1404	NA
1405	NA
1406	NA
1407	NA
1408	NA
1409	NA
1410	NA
1411	NA
1412	NA
1413	NA
1414	NA
1415	0.320294
1416	0.43852
1417	0.43852
1418	0.43852
1419	-2.51713
1420	NA
1421	NA
1422	NA
1423	NA
1424	NA
1425	NA
1426	NA
1427	NA
1428	NA
1429	0.320294
1430	0.43852
1431	0.43852
1432	0.43852
1433	-2.51713
1434	NA
1435	NA
1436	NA
1437	NA
1438	NA
1439	NA
1440	NA
1441	NA
1442	NA
1443	0.320294
1444	0.43852
1445	0.320294
1446	NA
1447	NA
1448	NA
1449	NA
1450	NA
1451	NA
1452	NA
1453	NA
1454	NA
1455	NA
1456	NA
1457	0.320294
1458	0.43852
1459	-2.8718
1460	NA
1461	NA
1462	NA
1463	NA
1464	NA
1465	NA
1466	NA
1467	NA
1468	NA
1469	NA
1470	NA
1471	0.320294
1472	0.43852
1473	0.43852
1474	0.43852
1475	0.43852
1476	-0.861964
1477	NA
1478	NA
1479	NA
1480	NA
1481	NA
1482	NA
1483	NA
1484	NA
1485	0.320294
1486	0.43852
1487	0.43852
1488	-0.152609
1489	NA
1490	NA
1491	NA
1492	NA
1493	NA
1494	NA
1495	NA
1496	NA
1497	NA
1498	NA
1499	0.320294
1500	0.43852
1501	0.43852
1502	0.43852
1503	0.43852
1504	0.43852
1505	0.43852
1506	0.43852
1507	-2.99003
1508	NA
1509	NA
1510	NA
1511	NA
1512	NA
1513	0.320294
1514	0.43852
1515	0.43852
1516	0.43852
1517	0.43852
1518	0.43852
1519	0.43852
1520	0.43852
1521	-2.99003
1522	NA
1523	NA
1524	NA
1525	NA
1526	NA
1527	0.202069
1528	NA
1529	NA
1530	NA
1531	NA
1532	NA
1533	NA
1534	NA
1535	NA
1536	NA
1537	NA
1538	NA
1539	NA
1540	NA
1541	-0.98019
1542	NA
1543	NA
1544	NA
1545	NA
1546	NA
1547	NA
1548	NA
1549	NA
1550	NA
1551	NA
1552	NA
1553	NA
1554	NA
1555	0.320294
1556	0.43852
1557	0.43852
1558	-2.63535
1559	NA
1560	NA
1561	NA
1562	NA
1563	NA
1564	NA
1565	NA
1566	NA
1567	NA
1568	NA
1569	0.320294
1570	NA
1571	NA
1572	NA
1573	NA
1574	NA
1575	NA
1576	NA
1577	NA
1578	NA
1579	NA
1580	NA
1581	NA
1582	NA
1583	0.320294
1584	0.43852
1585	-1.09842
1586	NA
1587	NA
1588	NA
1589	NA
1590	NA
1591	NA
1592	NA
1593	NA
1594	NA
1595	NA
1596	NA
1597	0.320294
1598	0.43852
1599	0.43852
1600	0.43852
1601	0.43852
1602	0.43852
1603	0.43852
1604	0.0838427
1605	NA
1606	NA
1607	NA
1608	NA
1609	NA
1610	NA
1611	0.320294
1612	0.43852
1613	-0.861964
1614	NA
1615	NA
1616	NA
1617	NA
1618	NA
1619	NA
1620	NA
1621	NA
1622	NA
1623	NA
1624	NA
1625	0.320294
1626	0.43852
1627	0.43852
1628	0.43852
1629	0.43852
1630	0.43852
1631	0.43852
1632	0.43852
1633	-2.99003
1634	NA
1635	NA
1636	NA
1637	NA
1638	NA
1639	-0.625512
1640	NA
1641	NA
1642	NA
1643	NA
1644	NA
1645	NA
1646	NA
1647	NA
1648	NA
1649	NA
1650	NA
1651	NA
1652	NA
1653	0.320294
1654	0.43852
1655	0.43852
1656	-2.75358
1657	NA
1658	NA
1659	NA
1660	NA
1661	NA
1662	NA
1663	NA
1664	NA
1665	NA
1666	NA
1667	0.320294
1668	0.43852
1669	0.43852
1670	0.43852
1671	0.43852
1672	0.43852
1673	0.0838427
1674	NA
1675	NA
1676	NA
1677	NA
1678	NA
1679	NA
1680	NA
1681	0.320294
1682	-0.743738
1683	NA
1684	NA
1685	NA
1686	NA
1687	NA
1688	NA
1689	NA
1690	NA
1691	NA
1692	NA
1693	NA
1694	NA
1695	0.320294
1696	-1.33487
1697	NA
1698	NA
1699	NA
1700	NA
1701	NA
1702	NA
1703	NA
1704	NA
1705	NA
1706	NA
1707	NA
1708	NA
1709	-2.3989
1710	NA
1711	NA
1712	NA
1713	NA
1714	NA
1715	NA
1716	NA
1717	NA
1718	NA
1719	NA
1720	NA
1721	NA
1722	NA
1723	0.320294
1724	-2.28067
1725	NA
1726	NA
1727	NA
1728	NA
1729	NA
1730	NA
1731	NA
1732	NA
1733	NA
1734	NA
1735	NA
1736	NA
1737	0.202069
1738	NA
1739	NA
1740	NA
1741	NA
1742	NA
1743	NA
1744	NA
1745	NA
1746	NA
1747	NA
1748	NA
1749	NA
1750	NA
1751	0.320294
1752	0.43852
1753	0.43852
1754	-2.28067
1755	NA
1756	NA
1757	NA
1758	NA
1759	NA
1760	NA
1761	NA
1762	NA
1763	NA
1764	NA
1765	0.320294
1766	0.43852
1767	-0.625512
1768	NA
1769	NA
1770	NA
1771	NA
1772	NA
1773	NA
1774	NA
1775	NA
1776	NA
1777	NA
1778	NA
1779	0.320294
1780	0.43852
1781	0.43852
1782	0.43852
1783	NA
1784	NA
1785	NA
1786	NA
1787	NA
1788	NA
1789	NA
1790	NA
1791	NA
1792	NA
1793	0.320294
1794	0.43852
1795	-0.98019
1796	NA
1797	NA
1798	NA
1799	NA
1800	NA
1801	NA
1802	NA
1803	NA
1804	NA
1805	NA
1806	NA
1807	0.320294
1808	0.43852
1809	0.43852
1810	0.43852
1811	0.43852
1812	0.43852
1813	0.43852
1814	-2.75358
1815	NA
1816	NA
1817	NA
1818	NA
1819	NA
1820	NA
1821	0.320294
1822	-0.270835
1823	NA
1824	NA
1825	NA
1826	NA
1827	NA
1828	NA
1829	NA
1830	NA
1831	NA
1832	NA
1833	NA
1834	NA
1835	0.320294
1836	0.43852
1837	0.43852
1838	0.43852
1839	0.43852
1840	-2.99003
1841	NA
1842	NA
1843	NA
1844	NA
1845	NA
1846	NA
1847	NA
1848	NA
1849	-1.09842
1850	NA
1851	NA
1852	NA
1853	NA
1854	NA
1855	NA
1856	NA
1857	NA
1858	NA
1859	NA
1860	NA
1861	NA
1862	NA
1863	0.320294
1864	0.43852
1865	0.43852
1866	0.43852
1867	0.43852
1868	0.43852
1869	0.43852
1870	-2.75358
1871	NA
1872	NA
1873	NA
1874	NA
1875	NA
1876	NA
1877	0.320294
1878	-1.68955
1879	NA
1880	NA
1881	NA
1882	NA
1883	NA
1884	NA
1885	NA
1886	NA
1887	NA
1888	NA
1889	NA
1890	NA
1891	0.320294
1892	0.43852
1893	0.43852
1894	0.43852
1895	0.43852
1896	0.43852
1897	0.43852
1898	0.43852
1899	-2.99003
1900	NA
1901	NA
1902	NA
1903	NA
1904	NA
1905	0.320294
1906	0.43852
1907	0.43852
1908	0.43852
1909	0.43852
1910	0.43852
1911	0.43852
1912	0.43852
1913	-2.99003
1914	NA
1915	NA
1916	NA
1917	NA
1918	NA
1919	0.320294
1920	0.43852
1921	0.43852
1922	0.43852
1923	-0.152609
1924	NA
1925	NA
1926	NA
1927	NA
1928	NA
1929	NA
1930	NA
1931	NA
1932	NA
1933	0.320294
1934	0.43852
1935	-1.80777
1936	NA
1937	NA
1938	NA
1939	NA
1940	NA
1941	NA
1942	NA
1943	NA
1944	NA
1945	NA
1946	NA
1947	0.320294
1948	0.43852
1949	0.43852
1950	0.43852
1951	0.43852
1952	0.43852
1953	0.43852
1954	0.43852
1955	-2.99003
1956	NA
1957	NA
1958	NA
1959	NA
1960	NA
1961	0.320294
1962	0.43852
1963	-2.3989
1964	NA
1965	NA
1966	NA
1967	NA
1968	NA
1969	NA
1970	NA
1971	NA
1972	NA
1973	NA
1974	NA
1975	0.320294
1976	0.43852
1977	0.43852
1978	-2.04422
1979	NA
1980	NA
1981	NA
1982	NA
1983	NA
1984	NA
1985	NA
1986	NA
1987	NA
1988	NA
1989	0.320294
1990	0.43852
1991	-1.80777
1992	NA
1993	NA
1994	NA
1995	NA
1996	NA
1997	NA
1998	NA
1999	NA
[truncated: 7,969 more rows]
