# Supplementary material for: Distribution and habitat use patterns of the endangered Central American clouded oncilla (Leopardus pardinoides oncilla) in Costa Rica
Source: PLoS One. 2024 Sep 17;19(9):e0310562. doi: 10.1371/journal.pone.0310562 (PMC11407673; doi:10.1371/journal.pone.0310562)
Supplement: S3 Dataset — (XLSX) [file pone.0310562.s005.xlsx]

## Sheet: DetectionHistory
	o1	o2	o3	o4	o5	o6	o7	o8	o9	o10	o11	o12	o13	o14
Investigacion M16_1	0	0	NA	NA	NA	NA	NA	NA	NA	NA	NA	NA	NA	NA
Investigacion M16_2	0	0	NA	NA	NA	NA	NA	NA	NA	NA	NA	NA	NA	NA
Investigacion M16_3	0	0	NA	NA	NA	NA	NA	NA	NA	NA	NA	NA	NA	NA
Investigacion M16_4	0	0	NA	NA	NA	NA	NA	NA	NA	NA	NA	NA	NA	NA
Nuboso M10_1	0	NA	NA	NA	NA	NA	NA	NA	NA	NA	NA	NA	NA	NA
Nuboso M10_2	0	NA	NA	NA	NA	NA	NA	NA	NA	NA	NA	NA	NA	NA
Nuboso M10_3	0	0	NA	NA	NA	NA	NA	NA	NA	NA	NA	NA	NA	NA
Nuboso M16	0	0	NA	NA	NA	NA	NA	NA	NA	NA	NA	NA	NA	NA
Nuboso-Camino M10	0	0	NA	NA	NA	NA	NA	NA	NA	NA	NA	NA	NA	NA
Nuboso-Camino M16	0	0	NA	NA	NA	NA	NA	NA	NA	NA	NA	NA	NA	NA
Pantanoso M16_1	0	NA	NA	NA	NA	NA	NA	NA	NA	NA	NA	NA	NA	NA
Pantanoso M16_2	0	0	NA	NA	NA	NA	NA	NA	NA	NA	NA	NA	NA	NA
Puente M10	0	NA	NA	NA	NA	NA	NA	NA	NA	NA	NA	NA	NA	NA
Wilford M10_1	0	NA	NA	NA	NA	NA	NA	NA	NA	NA	NA	NA	NA	NA
Wilford M10_2	0	NA	NA	NA	NA	NA	NA	NA	NA	NA	NA	NA	NA	NA
Wilford-Camino M10	0	NA	NA	NA	NA	NA	NA	NA	NA	NA	NA	NA	NA	NA
1_1	0	0	0	0	0	NA	NA	NA	NA	NA	NA	NA	NA	NA
1_2	0	0	NA	NA	NA	NA	NA	NA	NA	NA	NA	NA	NA	NA
1_3	0	0	0	NA	NA	NA	NA	NA	NA	NA	NA	NA	NA	NA
1_4	0	0	0	0	0	0	0	0	NA	NA	NA	NA	NA	NA
1_5	0	0	0	0	0	0	0	0	0	NA	NA	NA	NA	NA
1_6	0	0	0	0	0	0	0	0	0	NA	NA	NA	NA	NA
1_7	0	0	0	NA	NA	NA	NA	NA	NA	NA	NA	NA	NA	NA
1_8	0	0	0	0	0	0	0	0	0	NA	NA	NA	NA	NA
1_9	0	0	NA	NA	NA	NA	NA	NA	NA	NA	NA	NA	NA	NA
1_10	0	0	0	0	0	0	0	0	NA	NA	NA	NA	NA	NA
1_11	0	0	0	0	NA	NA	NA	NA	NA	NA	NA	NA	NA	NA
1_12	0	0	NA	NA	NA	NA	NA	NA	NA	NA	NA	NA	NA	NA
1_13	0	0	0	0	0	0	0	NA	NA	NA	NA	NA	NA	NA
1_14	0	0	0	0	NA	NA	NA	NA	NA	NA	NA	NA	NA	NA
1_15	0	0	0	0	0	NA	NA	NA	NA	NA	NA	NA	NA	NA
1_16	0	0	0	0	0	NA	NA	NA	NA	NA	NA	NA	NA	NA
1_17	0	NA	NA	NA	NA	NA	NA	NA	NA	NA	NA	NA	NA	NA
1_18	0	0	0	0	0	0	0	0	0	NA	NA	NA	NA	NA
1_19	0	0	0	0	0	0	0	0	0	NA	NA	NA	NA	NA
1_20	0	NA	NA	NA	NA	NA	NA	NA	NA	NA	NA	NA	NA	NA
1_21	0	NA	NA	NA	NA	NA	NA	NA	NA	NA	NA	NA	NA	NA
1_22	0	0	NA	NA	NA	NA	NA	NA	NA	NA	NA	NA	NA	NA
1_23	0	0	0	NA	NA	NA	NA	NA	NA	NA	NA	NA	NA	NA
2_1	0	0	NA	NA	NA	NA	NA	NA	NA	NA	NA	NA	NA	NA
2_2	0	0	0	NA	NA	NA	NA	NA	NA	NA	NA	NA	NA	NA
2_3	0	0	0	0	0	0	0	0	0	NA	NA	NA	NA	NA
2_4	0	0	0	0	NA	NA	NA	NA	NA	NA	NA	NA	NA	NA
2_5	0	0	0	0	NA	NA	NA	NA	NA	NA	NA	NA	NA	NA
2_6	0	0	NA	NA	NA	NA	NA	NA	NA	NA	NA	NA	NA	NA
2_7	0	0	NA	NA	NA	NA	NA	NA	NA	NA	NA	NA	NA	NA
2_8	0	NA	NA	NA	NA	NA	NA	NA	NA	NA	NA	NA	NA	NA
2_9	0	0	0	NA	NA	NA	NA	NA	NA	NA	NA	NA	NA	NA
2_10	0	NA	NA	NA	NA	NA	NA	NA	NA	NA	NA	NA	NA	NA
3_1	0	0	0	NA	NA	NA	NA	NA	NA	NA	NA	NA	NA	NA
3_2	0	0	0	0	NA	NA	NA	NA	NA	NA	NA	NA	NA	NA
3_3	0	0	0	0	NA	NA	NA	NA	NA	NA	NA	NA	NA	NA
4_1	0	0	0	NA	NA	NA	NA	NA	NA	NA	NA	NA	NA	NA
4_2	0	0	0	0	0	0	0	0	NA	NA	NA	NA	NA	NA
4_3	0	0	NA	NA	NA	NA	NA	NA	NA	NA	NA	NA	NA	NA
5_1	0	NA	NA	NA	NA	NA	NA	NA	NA	NA	NA	NA	NA	NA
5_2	0	0	0	0	0	0	0	0	NA	NA	NA	NA	NA	NA
5_3	0	0	0	0	0	0	0	0	0	NA	NA	NA	NA	NA
6_1	0	0	0	NA	NA	NA	NA	NA	NA	NA	NA	NA	NA	NA
6_2	0	0	0	NA	NA	NA	NA	NA	NA	NA	NA	NA	NA	NA
6_3	0	0	0	0	0	0	0	0	NA	NA	NA	NA	NA	NA
6_4	0	0	0	0	0	0	0	NA	NA	NA	NA	NA	NA	NA
6_5	0	0	0	0	0	0	0	0	NA	NA	NA	NA	NA	NA
6_6	0	0	0	NA	NA	NA	NA	NA	NA	NA	NA	NA	NA	NA
6_7	0	0	0	0	0	0	0	0	0	NA	NA	NA	NA	NA
6_8	0	0	0	0	0	0	0	0	0	NA	NA	NA	NA	NA
6_10	0	0	0	0	0	0	0	0	NA	NA	NA	NA	NA	NA
6_11	0	0	0	0	NA	NA	NA	NA	NA	NA	NA	NA	NA	NA
6_12	0	NA	NA	NA	NA	NA	NA	NA	NA	NA	NA	NA	NA	NA
6_13	0	0	0	0	0	0	0	NA	NA	NA	NA	NA	NA	NA
6_14	0	0	0	0	NA	NA	NA	NA	NA	NA	NA	NA	NA	NA
6_15	0	0	0	0	0	NA	NA	NA	NA	NA	NA	NA	NA	NA
6_16	0	0	0	0	0	NA	NA	NA	NA	NA	NA	NA	NA	NA
6_17	0	NA	NA	NA	NA	NA	NA	NA	NA	NA	NA	NA	NA	NA
6_18	0	0	0	0	0	0	0	0	0	NA	NA	NA	NA	NA
6_19	0	0	0	0	0	0	0	0	0	NA	NA	NA	NA	NA
6_20	0	0	NA	NA	NA	NA	NA	NA	NA	NA	NA	NA	NA	NA
6_21	0	NA	NA	NA	NA	NA	NA	NA	NA	NA	NA	NA	NA	NA
6_22	0	0	0	NA	NA	NA	NA	NA	NA	NA	NA	NA	NA	NA
6_23	0	0	0	NA	NA	NA	NA	NA	NA	NA	NA	NA	NA	NA
7_1	0	0	0	0	0	NA	NA	NA	NA	NA	NA	NA	NA	NA
7_2	0	0	0	0	0	0	NA	NA	NA	NA	NA	NA	NA	NA
7_3	0	0	0	0	0	0	0	0	NA	NA	NA	NA	NA	NA
7_4	0	0	0	0	0	0	0	0	0	NA	NA	NA	NA	NA
7_5	0	0	0	0	0	0	0	0	0	NA	NA	NA	NA	NA
7_6	0	0	0	0	0	NA	NA	NA	NA	NA	NA	NA	NA	NA
7_7	0	0	0	0	0	0	0	0	0	NA	NA	NA	NA	NA
7_8	0	1	1	NA	NA	NA	NA	NA	NA	NA	NA	NA	NA	NA
7_9	0	0	0	0	0	NA	NA	NA	NA	NA	NA	NA	NA	NA
7_10	0	0	NA	NA	NA	NA	NA	NA	NA	NA	NA	NA	NA	NA
7_11	0	0	0	0	0	0	0	NA	NA	NA	NA	NA	NA	NA
7_12	1	0	1	1	NA	NA	NA	NA	NA	NA	NA	NA	NA	NA
7_13	0	0	1	0	0	0	0	0	0	NA	NA	NA	NA	NA
7_14	0	0	0	0	1	NA	NA	NA	NA	NA	NA	NA	NA	NA
7_15	0	NA	NA	NA	NA	NA	NA	NA	NA	NA	NA	NA	NA	NA
7_16	0	0	0	0	0	0	0	0	0	NA	NA	NA	NA	NA
7_17	0	0	0	0	0	0	0	0	0	NA	NA	NA	NA	NA
7_18	0	0	NA	NA	NA	NA	NA	NA	NA	NA	NA	NA	NA	NA
7_19	0	0	0	NA	NA	NA	NA	NA	NA	NA	NA	NA	NA	NA
7_20	0	0	NA	NA	NA	NA	NA	NA	NA	NA	NA	NA	NA	NA
7_21	0	0	NA	NA	NA	NA	NA	NA	NA	NA	NA	NA	NA	NA
7_22	0	0	0	0	0	NA	NA	NA	NA	NA	NA	NA	NA	NA
7_23	0	0	0	0	0	NA	NA	NA	NA	NA	NA	NA	NA	NA
7_24	0	0	0	NA	NA	NA	NA	NA	NA	NA	NA	NA	NA	NA
8_1	0	0	0	NA	NA	NA	NA	NA	NA	NA	NA	NA	NA	NA
8_2	0	0	0	0	0	0	NA	NA	NA	NA	NA	NA	NA	NA
8_3	0	0	0	0	NA	NA	NA	NA	NA	NA	NA	NA	NA	NA
8_4	0	0	0	0	0	0	0	0	0	NA	NA	NA	NA	NA
8_5	0	0	0	0	0	0	0	0	0	NA	NA	NA	NA	NA
8_6	0	NA	NA	NA	NA	NA	NA	NA	NA	NA	NA	NA	NA	NA
8_7	0	NA	NA	NA	NA	NA	NA	NA	NA	NA	NA	NA	NA	NA
9	0	0	0	0	NA	NA	NA	NA	NA	NA	NA	NA	NA	NA
10_1	0	NA	NA	NA	NA	NA	NA	NA	NA	NA	NA	NA	NA	NA
10_2	0	0	0	NA	NA	NA	NA	NA	NA	NA	NA	NA	NA	NA
10_3	0	0	0	0	0	0	0	0	NA	NA	NA	NA	NA	NA
10_4	0	0	0	NA	NA	NA	NA	NA	NA	NA	NA	NA	NA	NA
10_5	0	0	0	0	0	0	0	1	0	NA	NA	NA	NA	NA
11_1	0	NA	NA	NA	NA	NA	NA	NA	NA	NA	NA	NA	NA	NA
11_2	0	0	0	0	NA	NA	NA	NA	NA	NA	NA	NA	NA	NA
11_3	0	0	0	0	0	0	0	NA	NA	NA	NA	NA	NA	NA
12	0	0	NA	NA	NA	NA	NA	NA	NA	NA	NA	NA	NA	NA
13_1	0	0	NA	NA	NA	NA	NA	NA	NA	NA	NA	NA	NA	NA
13_2	0	NA	NA	NA	NA	NA	NA	NA	NA	NA	NA	NA	NA	NA
13_3	0	0	NA	NA	NA	NA	NA	NA	NA	NA	NA	NA	NA	NA
13_4	0	NA	NA	NA	NA	NA	NA	NA	NA	NA	NA	NA	NA	NA
14	0	0	0	0	NA	NA	NA	NA	NA	NA	NA	NA	NA	NA
15_1	0	0	0	NA	NA	NA	NA	NA	NA	NA	NA	NA	NA	NA
15_2	0	0	0	0	NA	NA	NA	NA	NA	NA	NA	NA	NA	NA
16_1	0	0	0	NA	NA	NA	NA	NA	NA	NA	NA	NA	NA	NA
16_2	0	0	0	0	0	0	0	0	NA	NA	NA	NA	NA	NA
17_1	0	0	NA	NA	NA	NA	NA	NA	NA	NA	NA	NA	NA	NA
17_2	0	0	0	0	0	0	NA	NA	NA	NA	NA	NA	NA	NA
18_1	0	NA	NA	NA	NA	NA	NA	NA	NA	NA	NA	NA	NA	NA
18_2	0	0	0	0	0	0	0	0	NA	NA	NA	NA	NA	NA
19_1	0	0	NA	NA	NA	NA	NA	NA	NA	NA	NA	NA	NA	NA
19_2	0	0	0	0	0	0	0	0	0	NA	NA	NA	NA	NA
19_3	0	0	0	0	0	0	0	0	0	NA	NA	NA	NA	NA
19_4	0	0	0	0	0	NA	NA	NA	NA	NA	NA	NA	NA	NA
20_1	0	0	0	NA	NA	NA	NA	NA	NA	NA	NA	NA	NA	NA
20_2	0	0	0	0	0	0	0	0	0	NA	NA	NA	NA	NA
21_1	0	0	0	NA	NA	NA	NA	NA	NA	NA	NA	NA	NA	NA
21_2	0	0	0	0	NA	NA	NA	NA	NA	NA	NA	NA	NA	NA
21_3	0	0	0	NA	NA	NA	NA	NA	NA	NA	NA	NA	NA	NA
22_1	0	0	NA	NA	NA	NA	NA	NA	NA	NA	NA	NA	NA	NA
22_2	0	0	0	0	NA	NA	NA	NA	NA	NA	NA	NA	NA	NA
22_3	0	0	0	0	0	0	0	0	0	NA	NA	NA	NA	NA
22_4	0	0	0	NA	NA	NA	NA	NA	NA	NA	NA	NA	NA	NA
22_5	0	NA	NA	NA	NA	NA	NA	NA	NA	NA	NA	NA	NA	NA
22_7	0	NA	NA	NA	NA	NA	NA	NA	NA	NA	NA	NA	NA	NA
23_1	0	NA	NA	NA	NA	NA	NA	NA	NA	NA	NA	NA	NA	NA
23_2	0	0	0	0	NA	NA	NA	NA	NA	NA	NA	NA	NA	NA
23_3	0	0	0	0	0	0	NA	NA	NA	NA	NA	NA	NA	NA
23_4	0	0	NA	NA	NA	NA	NA	NA	NA	NA	NA	NA	NA	NA
23_5	0	0	0	NA	NA	NA	NA	NA	NA	NA	NA	NA	NA	NA
23_6	1	NA	NA	NA	NA	NA	NA	NA	NA	NA	NA	NA	NA	NA
23_7	0	0	NA	NA	NA	NA	NA	NA	NA	NA	NA	NA	NA	NA
24_1	0	0	0	NA	NA	NA	NA	NA	NA	NA	NA	NA	NA	NA
24_2	0	0	0	0	NA	NA	NA	NA	NA	NA	NA	NA	NA	NA
24_4	0	NA	NA	NA	NA	NA	NA	NA	NA	NA	NA	NA	NA	NA
24_5	0	0	NA	NA	NA	NA	NA	NA	NA	NA	NA	NA	NA	NA
25_1	0	0	0	0	NA	NA	NA	NA	NA	NA	NA	NA	NA	NA
25_2	0	0	0	0	NA	NA	NA	NA	NA	NA	NA	NA	NA	NA
25_3	0	0	0	NA	NA	NA	NA	NA	NA	NA	NA	NA	NA	NA
25_4	0	0	NA	NA	NA	NA	NA	NA	NA	NA	NA	NA	NA	NA
25_5	0	NA	NA	NA	NA	NA	NA	NA	NA	NA	NA	NA	NA	NA
25_6	0	NA	NA	NA	NA	NA	NA	NA	NA	NA	NA	NA	NA	NA
26_1	0	0	0	0	NA	NA	NA	NA	NA	NA	NA	NA	NA	NA
26_2	0	0	0	NA	NA	NA	NA	NA	NA	NA	NA	NA	NA	NA
26_3	0	0	0	0	0	0	0	0	0	NA	NA	NA	NA	NA
26_4	0	0	0	0	0	0	0	0	0	NA	NA	NA	NA	NA
26_5	0	0	NA	NA	NA	NA	NA	NA	NA	NA	NA	NA	NA	NA
26_6	0	0	0	0	0	0	0	0	0	NA	NA	NA	NA	NA
26_7	0	0	0	0	0	0	0	0	0	NA	NA	NA	NA	NA
26_8	0	0	0	NA	NA	NA	NA	NA	NA	NA	NA	NA	NA	NA
26_9	0	0	0	0	NA	NA	NA	NA	NA	NA	NA	NA	NA	NA
26_10	0	0	0	0	0	NA	NA	NA	NA	NA	NA	NA	NA	NA
26_11	0	0	0	1	0	0	0	0	0	NA	NA	NA	NA	NA
26_12	0	0	0	0	0	NA	NA	NA	NA	NA	NA	NA	NA	NA
26_13	0	NA	NA	NA	NA	NA	NA	NA	NA	NA	NA	NA	NA	NA
26_14	0	0	0	0	0	0	0	NA	NA	NA	NA	NA	NA	NA
26_15	0	0	0	0	0	0	0	0	0	NA	NA	NA	NA	NA
26_16	0	0	0	1	0	0	0	0	0	NA	NA	NA	NA	NA
27_1	0	0	0	0	NA	NA	NA	NA	NA	NA	NA	NA	NA	NA
27_2	0	0	0	0	0	NA	NA	NA	NA	NA	NA	NA	NA	NA
27_3	0	0	0	NA	NA	NA	NA	NA	NA	NA	NA	NA	NA	NA
27_4	0	0	0	0	0	0	0	1	0	NA	NA	NA	NA	NA
27_5	0	0	0	0	0	0	0	0	NA	NA	NA	NA	NA	NA
27_6	0	0	NA	NA	NA	NA	NA	NA	NA	NA	NA	NA	NA	NA
27_8	0	0	0	0	0	0	0	0	NA	NA	NA	NA	NA	NA
27_9	0	0	0	0	0	NA	NA	NA	NA	NA	NA	NA	NA	NA
27_10	0	0	0	0	0	NA	NA	NA	NA	NA	NA	NA	NA	NA
27_11	0	0	0	0	0	NA	NA	NA	NA	NA	NA	NA	NA	NA
27_12	0	0	0	0	0	0	0	NA	NA	NA	NA	NA	NA	NA
27_13	0	0	0	0	0	0	0	0	0	NA	NA	NA	NA	NA
27_14	0	0	0	0	0	0	0	0	0	NA	NA	NA	NA	NA
28_1	0	0	NA	NA	NA	NA	NA	NA	NA	NA	NA	NA	NA	NA
28_2	0	0	0	0	NA	NA	NA	NA	NA	NA	NA	NA	NA	NA
28_3	0	NA	NA	NA	NA	NA	NA	NA	NA	NA	NA	NA	NA	NA
28_4	0	NA	NA	NA	NA	NA	NA	NA	NA	NA	NA	NA	NA	NA
28_5	0	0	0	0	0	0	0	0	0	NA	NA	NA	NA	NA
29_1	0	0	NA	NA	NA	NA	NA	NA	NA	NA	NA	NA	NA	NA
29_2	0	0	0	0	NA	NA	NA	NA	NA	NA	NA	NA	NA	NA
29_3	0	NA	NA	NA	NA	NA	NA	NA	NA	NA	NA	NA	NA	NA
29_4	0	0	1	0	0	0	0	0	0	NA	NA	NA	NA	NA
29_5	0	0	NA	NA	NA	NA	NA	NA	NA	NA	NA	NA	NA	NA
30_1	1	0	0	NA	NA	NA	NA	NA	NA	NA	NA	NA	NA	NA
30_2	0	0	0	0	NA	NA	NA	NA	NA	NA	NA	NA	NA	NA
31_1	0	0	0	NA	NA	NA	NA	NA	NA	NA	NA	NA	NA	NA
31_2	0	0	0	0	NA	NA	NA	NA	NA	NA	NA	NA	NA	NA
31_3	0	0	NA	NA	NA	NA	NA	NA	NA	NA	NA	NA	NA	NA
31_4	0	0	NA	NA	NA	NA	NA	NA	NA	NA	NA	NA	NA	NA
32_1	0	0	0	0	NA	NA	NA	NA	NA	NA	NA	NA	NA	NA
32_2	0	0	NA	NA	NA	NA	NA	NA	NA	NA	NA	NA	NA	NA
33_1	0	0	NA	NA	NA	NA	NA	NA	NA	NA	NA	NA	NA	NA
33_2	1	0	0	NA	NA	NA	NA	NA	NA	NA	NA	NA	NA	NA
40_1	0	0	1	0	0	0	1	NA	NA	NA	NA	NA	NA	NA
40_2	0	0	NA	NA	NA	NA	NA	NA	NA	NA	NA	NA	NA	NA
40_3	1	0	0	0	1	0	0	0	0	NA	NA	NA	NA	NA
40_5	0	0	0	NA	NA	NA	NA	NA	NA	NA	NA	NA	NA	NA
40_6	1	0	0	0	0	1	0	1	0	NA	NA	NA	NA	NA
40_7	0	0	0	0	NA	NA	NA	NA	NA	NA	NA	NA	NA	NA
40_8	1	0	0	1	0	0	0	NA	NA	NA	NA	NA	NA	NA
40_9	0	0	0	0	NA	NA	NA	NA	NA	NA	NA	NA	NA	NA
40_10	0	0	0	0	1	0	0	0	NA	NA	NA	NA	NA	NA
40_11	0	0	0	0	0	NA	NA	NA	NA	NA	NA	NA	NA	NA
40_12	0	NA	NA	NA	NA	NA	NA	NA	NA	NA	NA	NA	NA	NA
40_13	0	0	0	0	0	0	0	0	0	NA	NA	NA	NA	NA
40_14	0	0	0	1	0	0	0	0	0	NA	NA	NA	NA	NA
40_15	0	0	NA	NA	NA	NA	NA	NA	NA	NA	NA	NA	NA	NA
40_16	1	NA	NA	NA	NA	NA	NA	NA	NA	NA	NA	NA	NA	NA
40_17	0	NA	NA	NA	NA	NA	NA	NA	NA	NA	NA	NA	NA	NA
40_18	0	0	0	NA	NA	NA	NA	NA	NA	NA	NA	NA	NA	NA
41_1	0	0	0	0	0	NA	NA	NA	NA	NA	NA	NA	NA	NA
41_3	0	0	0	0	0	0	0	NA	NA	NA	NA	NA	NA	NA
41_4	0	0	0	NA	NA	NA	NA	NA	NA	NA	NA	NA	NA	NA
41_5	0	0	1	0	0	0	0	0	0	NA	NA	NA	NA	NA
41_6	0	0	0	0	0	NA	NA	NA	NA	NA	NA	NA	NA	NA
41_7	0	NA	NA	NA	NA	NA	NA	NA	NA	NA	NA	NA	NA	NA
41_8	0	0	0	0	0	0	0	NA	NA	NA	NA	NA	NA	NA
41_9	0	0	0	0	NA	NA	NA	NA	NA	NA	NA	NA	NA	NA
41_10	0	0	0	0	0	0	0	0	NA	NA	NA	NA	NA	NA
41_11	0	0	0	0	0	NA	NA	NA	NA	NA	NA	NA	NA	NA
41_12	0	NA	NA	NA	NA	NA	NA	NA	NA	NA	NA	NA	NA	NA
41_13	0	0	0	0	0	0	0	0	0	NA	NA	NA	NA	NA
41_14	0	0	0	0	0	0	0	0	0	NA	NA	NA	NA	NA
41_15	0	0	NA	NA	NA	NA	NA	NA	NA	NA	NA	NA	NA	NA
41_16	0	0	NA	NA	NA	NA	NA	NA	NA	NA	NA	NA	NA	NA
41_17	0	0	NA	NA	NA	NA	NA	NA	NA	NA	NA	NA	NA	NA
41_18	0	0	0	NA	NA	NA	NA	NA	NA	NA	NA	NA	NA	NA
42_1	0	0	0	0	0	0	0	0	NA	NA	NA	NA	NA	NA
42_2	0	0	0	NA	NA	NA	NA	NA	NA	NA	NA	NA	NA	NA
42_3	0	0	0	0	0	0	0	0	0	NA	NA	NA	NA	NA
42_4	0	0	1	0	0	0	0	0	NA	NA	NA	NA	NA	NA
42_5	1	0	0	NA	NA	NA	NA	NA	NA	NA	NA	NA	NA	NA
42_6	0	0	NA	NA	NA	NA	NA	NA	NA	NA	NA	NA	NA	NA
42_7	0	NA	NA	NA	NA	NA	NA	NA	NA	NA	NA	NA	NA	NA
42_8	0	0	NA	NA	NA	NA	NA	NA	NA	NA	NA	NA	NA	NA
42_9	0	0	0	0	0	0	0	NA	NA	NA	NA	NA	NA	NA
42_10	0	0	0	0	NA	NA	NA	NA	NA	NA	NA	NA	NA	NA
42_11	0	0	0	0	0	0	NA	NA	NA	NA	NA	NA	NA	NA
42_12	0	0	0	NA	NA	NA	NA	NA	NA	NA	NA	NA	NA	NA
42_13	0	NA	NA	NA	NA	NA	NA	NA	NA	NA	NA	NA	NA	NA
42_14	0	0	0	0	0	0	0	0	0	NA	NA	NA	NA	NA
42_15	0	0	0	0	0	0	0	0	0	NA	NA	NA	NA	NA
42_16	0	0	NA	NA	NA	NA	NA	NA	NA	NA	NA	NA	NA	NA
42_17	0	0	NA	NA	NA	NA	NA	NA	NA	NA	NA	NA	NA	NA
42_19	0	NA	NA	NA	NA	NA	NA	NA	NA	NA	NA	NA	NA	NA
42_20	0	0	NA	NA	NA	NA	NA	NA	NA	NA	NA	NA	NA	NA
42_21	0	NA	NA	NA	NA	NA	NA	NA	NA	NA	NA	NA	NA	NA
43_1	0	0	0	0	0	0	0	0	NA	NA	NA	NA	NA	NA
43_2	0	0	NA	NA	NA	NA	NA	NA	NA	NA	NA	NA	NA	NA
43_3	0	0	0	0	NA	NA	NA	NA	NA	NA	NA	NA	NA	NA
43_4	0	0	0	0	0	1	0	0	NA	NA	NA	NA	NA	NA
43_5	0	0	NA	NA	NA	NA	NA	NA	NA	NA	NA	NA	NA	NA
43_6	0	0	0	0	0	0	0	0	NA	NA	NA	NA	NA	NA
43_8	0	NA	NA	NA	NA	NA	NA	NA	NA	NA	NA	NA	NA	NA
43_9	0	0	0	0	0	0	0	NA	NA	NA	NA	NA	NA	NA
43_10	0	0	0	0	0	0	1	NA	NA	NA	NA	NA	NA	NA
43_11	0	0	0	0	0	NA	NA	NA	NA	NA	NA	NA	NA	NA
43_12	0	NA	NA	NA	NA	NA	NA	NA	NA	NA	NA	NA	NA	NA
43_13	0	0	0	0	0	0	0	0	0	0	0	0	0	NA
43_14	0	0	0	0	NA	NA	NA	NA	NA	NA	NA	NA	NA	NA
43_15	0	0	0	0	0	1	0	NA	NA	NA	NA	NA	NA	NA
43_16	0	1	NA	NA	NA	NA	NA	NA	NA	NA	NA	NA	NA	NA
43_17	0	0	NA	NA	NA	NA	NA	NA	NA	NA	NA	NA	NA	NA
43_18	0	0	NA	NA	NA	NA	NA	NA	NA	NA	NA	NA	NA	NA
43_19	0	NA	NA	NA	NA	NA	NA	NA	NA	NA	NA	NA	NA	NA
43_20	0	NA	NA	NA	NA	NA	NA	NA	NA	NA	NA	NA	NA	NA
43_21	0	0	0	0	0	NA	NA	NA	NA	NA	NA	NA	NA	NA
43_22	0	0	0	NA	NA	NA	NA	NA	NA	NA	NA	NA	NA	NA
5a	0	NA	NA	NA	NA	NA	NA	NA	NA	NA	NA	NA	NA	NA
5b	0	0	NA	NA	NA	NA	NA	NA	NA	NA	NA	NA	NA	NA
C1-2_1	0	0	0	NA	NA	NA	NA	NA	NA	NA	NA	NA	NA	NA
C1-2_2	0	0	0	0	0	0	1	0	NA	NA	NA	NA	NA	NA
C1-2_3	0	0	0	0	0	0	0	0	0	NA	NA	NA	NA	NA
C1-2_4	0	0	0	0	0	0	0	0	0	NA	NA	NA	NA	NA
C1-2_5	0	0	0	NA	NA	NA	NA	NA	NA	NA	NA	NA	NA	NA
C1-2_6	0	0	0	0	0	0	NA	NA	NA	NA	NA	NA	NA	NA
C1-2_7	0	0	NA	NA	NA	NA	NA	NA	NA	NA	NA	NA	NA	NA
C1-2_8	0	0	0	0	0	0	0	0	NA	NA	NA	NA	NA	NA
C11-12_1	0	0	0	NA	NA	NA	NA	NA	NA	NA	NA	NA	NA	NA
C11-12_2	1	1	0	0	0	1	0	0	0	NA	NA	NA	NA	NA
C11-12_3	0	0	0	0	0	0	0	0	0	NA	NA	NA	NA	NA
C11-12_4	0	0	0	0	NA	NA	NA	NA	NA	NA	NA	NA	NA	NA
C11-12_5	0	0	0	0	0	0	0	0	0	NA	NA	NA	NA	NA
C11-12_6	0	0	0	0	0	0	0	NA	NA	NA	NA	NA	NA	NA
C13-14_1	0	0	0	NA	NA	NA	NA	NA	NA	NA	NA	NA	NA	NA
C13-14_2	0	0	0	0	0	0	0	0	NA	NA	NA	NA	NA	NA
C13-14_3	0	0	0	0	0	0	0	0	0	NA	NA	NA	NA	NA
C13-14_4	0	0	0	0	0	0	0	0	NA	NA	NA	NA	NA	NA
C13-14_5	0	0	NA	NA	NA	NA	NA	NA	NA	NA	NA	NA	NA	NA
C13-14_6	0	0	0	0	0	0	0	0	NA	NA	NA	NA	NA	NA
C13-14_7	0	0	0	0	0	0	NA	NA	NA	NA	NA	NA	NA	NA
C13-14_8	0	0	NA	NA	NA	NA	NA	NA	NA	NA	NA	NA	NA	NA
C13-14_9	0	0	NA	NA	NA	NA	NA	NA	NA	NA	NA	NA	NA	NA
C15-16_1	1	0	0	0	0	0	0	NA	NA	NA	NA	NA	NA	NA
C15-16_2	0	0	0	0	0	0	0	0	0	NA	NA	NA	NA	NA
C15-16_3	0	0	0	NA	NA	NA	NA	NA	NA	NA	NA	NA	NA	NA
C15-16_4	1	0	0	0	0	0	0	NA	NA	NA	NA	NA	NA	NA
C17-18_1	0	0	0	0	0	0	0	0	0	NA	NA	NA	NA	NA
C17-18_2	0	0	NA	NA	NA	NA	NA	NA	NA	NA	NA	NA	NA	NA
C17-18_3	0	0	0	0	0	0	1	0	0	NA	NA	NA	NA	NA
C17-18_4	0	0	0	0	0	NA	NA	NA	NA	NA	NA	NA	NA	NA
C19-20_1	0	0	0	0	0	0	0	0	0	NA	NA	NA	NA	NA
C19-20_3	0	0	0	0	0	NA	NA	NA	NA	NA	NA	NA	NA	NA
C19-20_5	0	0	0	0	0	0	0	NA	NA	NA	NA	NA	NA	NA
C19-20_6	0	0	0	0	0	0	0	0	NA	NA	NA	NA	NA	NA
C19-20_7	0	0	0	0	0	NA	NA	NA	NA	NA	NA	NA	NA	NA
C19-20_8	0	0	0	0	0	0	0	NA	NA	NA	NA	NA	NA	NA
C23_1	0	NA	NA	NA	NA	NA	NA	NA	NA	NA	NA	NA	NA	NA
C23_2	0	0	NA	NA	NA	NA	NA	NA	NA	NA	NA	NA	NA	NA
C25_1	0	0	NA	NA	NA	NA	NA	NA	NA	NA	NA	NA	NA	NA
C25_2	0	0	NA	NA	NA	NA	NA	NA	NA	NA	NA	NA	NA	NA
C26_1	0	NA	NA	NA	NA	NA	NA	NA	NA	NA	NA	NA	NA	NA
C26_2	0	0	NA	NA	NA	NA	NA	NA	NA	NA	NA	NA	NA	NA
C26_3	0	NA	NA	NA	NA	NA	NA	NA	NA	NA	NA	NA	NA	NA
C3-4_1	1	0	0	NA	NA	NA	NA	NA	NA	NA	NA	NA	NA	NA
C3-4_2	0	0	0	0	1	0	0	NA	NA	NA	NA	NA	NA	NA
C3-4_3	0	0	0	0	0	0	0	1	0	NA	NA	NA	NA	NA
C3-4_4	0	0	0	0	0	0	0	0	0	NA	NA	NA	NA	NA
C3-4_6	0	0	0	0	0	0	NA	NA	NA	NA	NA	NA	NA	NA
C5-6_1	0	0	0	NA	NA	NA	NA	NA	NA	NA	NA	NA	NA	NA
C5-6_2	0	0	0	0	1	1	NA	NA	NA	NA	NA	NA	NA	NA
C5-6_3	0	0	0	0	0	0	0	0	0	NA	NA	NA	NA	NA
C5-6_4	0	NA	NA	NA	NA	NA	NA	NA	NA	NA	NA	NA	NA	NA
C5-6_6	0	NA	NA	NA	NA	NA	NA	NA	NA	NA	NA	NA	NA	NA
C5-6_7	0	NA	NA	NA	NA	NA	NA	NA	NA	NA	NA	NA	NA	NA
C5-6_8	0	0	NA	NA	NA	NA	NA	NA	NA	NA	NA	NA	NA	NA
C7-8_1	0	0	0	NA	NA	NA	NA	NA	NA	NA	NA	NA	NA	NA
C7-8_2	0	0	0	0	0	0	0	NA	NA	NA	NA	NA	NA	NA
C7-8_3	0	0	0	0	0	0	0	0	0	NA	NA	NA	NA	NA
C7-8_4	0	0	0	0	0	0	0	0	0	NA	NA	NA	NA	NA
C7-8_5	0	0	NA	NA	NA	NA	NA	NA	NA	NA	NA	NA	NA	NA
C7-8_6	0	NA	NA	NA	NA	NA	NA	NA	NA	NA	NA	NA	NA	NA
C7-8_7	0	0	NA	NA	NA	NA	NA	NA	NA	NA	NA	NA	NA	NA
C9-10_1	0	0	0	NA	NA	NA	NA	NA	NA	NA	NA	NA	NA	NA
C9-10_2	0	0	0	0	0	0	1	NA	NA	NA	NA	NA	NA	NA
C9-10_3	0	0	0	0	0	0	0	0	0	NA	NA	NA	NA	NA
C9-10_4	0	0	0	0	0	0	0	0	0	NA	NA	NA	NA	NA
C9-10_5	0	0	0	0	0	0	0	0	0	NA	NA	NA	NA	NA
C9-10_6	0	NA	NA	NA	NA	NA	NA	NA	NA	NA	NA	NA	NA	NA
C9-10_7	0	0	0	0	0	0	0	0	0	NA	NA	NA	NA	NA
C9-10_8	0	0	0	0	0	0	0	NA	NA	NA	NA	NA	NA	NA
Camp23_1	0	0	NA	NA	NA	NA	NA	NA	NA	NA	NA	NA	NA	NA
Camp23_2	0	0	NA	NA	NA	NA	NA	NA	NA	NA	NA	NA	NA	NA
Camp24_1	0	0	NA	NA	NA	NA	NA	NA	NA	NA	NA	NA	NA	NA
Camp24_2	0	0	NA	NA	NA	NA	NA	NA	NA	NA	NA	NA	NA	NA
Camp25_1	0	NA	NA	NA	NA	NA	NA	NA	NA	NA	NA	NA	NA	NA
Camp25_2	0	0	NA	NA	NA	NA	NA	NA	NA	NA	NA	NA	NA	NA
Camp26_1	0	0	NA	NA	NA	NA	NA	NA	NA	NA	NA	NA	NA	NA
Camp26_2	0	0	NA	NA	NA	NA	NA	NA	NA	NA	NA	NA	NA	NA
CBBA3-4_1	0	0	NA	NA	NA	NA	NA	NA	NA	NA	NA	NA	NA	NA
CBBA3-4_2	0	0	1	0	0	0	0	0	NA	NA	NA	NA	NA	NA
CBBA5-6_1	0	0	0	0	0	0	NA	NA	NA	NA	NA	NA	NA	NA
CBBA5-6_2	0	0	0	0	0	NA	NA	NA	NA	NA	NA	NA	NA	NA
CBBA9-10	0	0	0	NA	NA	NA	NA	NA	NA	NA	NA	NA	NA	NA
CBQTC1	0	0	0	0	0	1	0	0	0	NA	NA	NA	NA	NA
CBQTC2	0	0	0	0	0	NA	NA	NA	NA	NA	NA	NA	NA	NA
CBQTC5	0	0	0	0	0	NA	NA	NA	NA	NA	NA	NA	NA	NA
CBQTC6	0	0	0	0	0	NA	NA	NA	NA	NA	NA	NA	NA	NA
CBQTC7	0	0	0	0	0	NA	NA	NA	NA	NA	NA	NA	NA	NA
CBQTC8	0	0	0	0	NA	NA	NA	NA	NA	NA	NA	NA	NA	NA
CUM23	0	0	0	0	1	NA	NA	NA	NA	NA	NA	NA	NA	NA
CUM24	0	1	0	NA	NA	NA	NA	NA	NA	NA	NA	NA	NA	NA
CUM25	1	0	0	NA	NA	NA	NA	NA	NA	NA	NA	NA	NA	NA
CUM27	0	1	0	NA	NA	NA	NA	NA	NA	NA	NA	NA	NA	NA
K01_1	0	0	0	0	0	NA	NA	NA	NA	NA	NA	NA	NA	NA
K01_2	0	0	0	0	0	NA	NA	NA	NA	NA	NA	NA	NA	NA
K01_3	0	0	0	0	NA	NA	NA	NA	NA	NA	NA	NA	NA	NA
K02_1	0	0	0	1	0	1	0	0	0	NA	NA	NA	NA	NA
K02_2	0	0	0	0	0	0	NA	NA	NA	NA	NA	NA	NA	NA
K02_3	0	0	0	0	NA	NA	NA	NA	NA	NA	NA	NA	NA	NA
K03_1	0	0	0	0	0	0	0	0	0	NA	NA	NA	NA	NA
K03_2	0	0	0	0	0	0	NA	NA	NA	NA	NA	NA	NA	NA
K03_3	0	0	0	NA	NA	NA	NA	NA	NA	NA	NA	NA	NA	NA
K04_1	0	0	0	0	0	0	NA	NA	NA	NA	NA	NA	NA	NA
K04_2	0	0	0	0	0	0	NA	NA	NA	NA	NA	NA	NA	NA
K04_3	1	0	0	0	NA	NA	NA	NA	NA	NA	NA	NA	NA	NA
K05_1	0	0	0	0	0	0	0	0	0	NA	NA	NA	NA	NA
K05_2	0	0	0	0	0	0	NA	NA	NA	NA	NA	NA	NA	NA
K05_3	0	0	0	NA	NA	NA	NA	NA	NA	NA	NA	NA	NA	NA
K06_1	0	0	0	0	0	0	0	0	0	NA	NA	NA	NA	NA
K06_2	0	0	0	0	0	0	NA	NA	NA	NA	NA	NA	NA	NA
K06_3	0	0	0	NA	NA	NA	NA	NA	NA	NA	NA	NA	NA	NA
K07_1	0	0	1	1	0	0	0	0	0	NA	NA	NA	NA	NA
K07_2	0	0	1	0	0	0	NA	NA	NA	NA	NA	NA	NA	NA
K07_3	0	0	0	NA	NA	NA	NA	NA	NA	NA	NA	NA	NA	NA
K08_1	0	0	0	0	0	NA	NA	NA	NA	NA	NA	NA	NA	NA
K08_2	0	0	0	0	0	NA	NA	NA	NA	NA	NA	NA	NA	NA
K08_3	0	NA	NA	NA	NA	NA	NA	NA	NA	NA	NA	NA	NA	NA
K09_1	0	0	0	0	0	0	0	0	0	NA	NA	NA	NA	NA
K09_2	0	0	0	0	0	0	NA	NA	NA	NA	NA	NA	NA	NA
K09_3	0	0	0	NA	NA	NA	NA	NA	NA	NA	NA	NA	NA	NA
K10_1	0	0	1	0	0	0	0	0	0	NA	NA	NA	NA	NA
K10_2	0	NA	NA	NA	NA	NA	NA	NA	NA	NA	NA	NA	NA	NA
Lagos3_1	0	0	NA	NA	NA	NA	NA	NA	NA	NA	NA	NA	NA	NA
Lagos3_2	0	0	NA	NA	NA	NA	NA	NA	NA	NA	NA	NA	NA	NA
Lagos4_1	0	0	NA	NA	NA	NA	NA	NA	NA	NA	NA	NA	NA	NA
Lagos4_2	0	0	NA	NA	NA	NA	NA	NA	NA	NA	NA	NA	NA	NA
Lagos5_1	0	0	NA	NA	NA	NA	NA	NA	NA	NA	NA	NA	NA	NA
Lagos5_2	0	0	NA	NA	NA	NA	NA	NA	NA	NA	NA	NA	NA	NA
Lagos6_1	0	0	NA	NA	NA	NA	NA	NA	NA	NA	NA	NA	NA	NA
Lagos6_2	0	0	NA	NA	NA	NA	NA	NA	NA	NA	NA	NA	NA	NA
LET17-LRT18	0	NA	NA	NA	NA	NA	NA	NA	NA	NA	NA	NA	NA	NA
LET22-T21	0	0	NA	NA	NA	NA	NA	NA	NA	NA	NA	NA	NA	NA
PILA01_1	0	0	0	0	0	0	0	0	NA	NA	NA	NA	NA	NA
PILA01_2	0	0	1	0	0	NA	NA	NA	NA	NA	NA	NA	NA	NA
PILA01_3	0	0	0	0	0	0	0	0	0	NA	NA	NA	NA	NA
PILA01_4	0	0	1	0	0	1	0	0	NA	NA	NA	NA	NA	NA
PILA01_5	0	0	0	0	0	0	0	0	0	NA	NA	NA	NA	NA
PILA01_6	0	0	1	0	0	0	NA	NA	NA	NA	NA	NA	NA	NA
PILA01_7	0	0	0	NA	NA	NA	NA	NA	NA	NA	NA	NA	NA	NA
PILA02_1	0	0	0	0	0	0	0	0	NA	NA	NA	NA	NA	NA
PILA02_2	0	0	0	0	0	NA	NA	NA	NA	NA	NA	NA	NA	NA
PILA02_3	0	0	0	0	NA	NA	NA	NA	NA	NA	NA	NA	NA	NA
PILA02_4	0	0	0	0	1	0	0	0	NA	NA	NA	NA	NA	NA
PILA02_6	0	0	0	0	0	0	NA	NA	NA	NA	NA	NA	NA	NA
PILA02_7	0	0	0	NA	NA	NA	NA	NA	NA	NA	NA	NA	NA	NA
PILA03_1	0	0	0	0	0	0	0	0	NA	NA	NA	NA	NA	NA
PILA03_2	0	0	0	0	0	NA	NA	NA	NA	NA	NA	NA	NA	NA
PILA03_3	0	0	0	0	0	NA	NA	NA	NA	NA	NA	NA	NA	NA
PILA03_4	0	0	0	0	1	0	0	0	NA	NA	NA	NA	NA	NA
PILA03_5	0	0	0	0	0	0	NA	NA	NA	NA	NA	NA	NA	NA
PILA03_6	0	0	NA	NA	NA	NA	NA	NA	NA	NA	NA	NA	NA	NA
PILA03_7	1	0	0	NA	NA	NA	NA	NA	NA	NA	NA	NA	NA	NA
PILA04_1	0	1	0	0	0	0	0	0	NA	NA	NA	NA	NA	NA
PILA04_2	0	0	0	0	0	NA	NA	NA	NA	NA	NA	NA	NA	NA
PILA04_3	0	0	0	0	NA	NA	NA	NA	NA	NA	NA	NA	NA	NA
PILA04_4	0	0	0	0	0	0	0	0	NA	NA	NA	NA	NA	NA
PILA04_5	0	0	0	0	0	0	0	0	0	NA	NA	NA	NA	NA
PILA04_6	0	1	0	0	0	0	NA	NA	NA	NA	NA	NA	NA	NA
PILA04_7	0	0	0	NA	NA	NA	NA	NA	NA	NA	NA	NA	NA	NA
PILA05_1	0	0	1	0	0	0	0	NA	NA	NA	NA	NA	NA	NA
PILA05_2	1	0	1	1	0	NA	NA	NA	NA	NA	NA	NA	NA	NA
PILA05_3	0	0	0	0	0	0	1	1	0	NA	NA	NA	NA	NA
PILA05_4	0	0	0	1	1	0	1	0	NA	NA	NA	NA	NA	NA
PILA05_6	0	1	1	0	0	0	NA	NA	NA	NA	NA	NA	NA	NA
PILA05_7	0	0	1	NA	NA	NA	NA	NA	NA	NA	NA	NA	NA	NA
PILA06_1	0	0	0	0	0	0	NA	NA	NA	NA	NA	NA	NA	NA
PILA06_2	0	0	0	0	0	0	0	0	0	NA	NA	NA	NA	NA
PILA06_3	0	0	0	0	0	0	NA	NA	NA	NA	NA	NA	NA	NA
PILA06_4	0	0	0	NA	NA	NA	NA	NA	NA	NA	NA	NA	NA	NA
PILA07_1	0	0	0	0	0	0	NA	NA	NA	NA	NA	NA	NA	NA
PILA07_2	0	0	0	0	0	0	NA	NA	NA	NA	NA	NA	NA	NA
PILA07_3	0	0	0	NA	NA	NA	NA	NA	NA	NA	NA	NA	NA	NA
PILA08_1	0	0	0	0	0	0	NA	NA	NA	NA	NA	NA	NA	NA
PILA08_2	0	0	0	0	0	0	0	0	0	NA	NA	NA	NA	NA
PILA08_3	0	0	0	0	0	0	NA	NA	NA	NA	NA	NA	NA	NA
PILA08_4	0	0	0	NA	NA	NA	NA	NA	NA	NA	NA	NA	NA	NA
PILA09_1	0	0	0	0	0	0	NA	NA	NA	NA	NA	NA	NA	NA
PILA09_2	0	1	1	0	1	1	0	0	0	NA	NA	NA	NA	NA
PILA09_3	0	0	0	0	NA	NA	NA	NA	NA	NA	NA	NA	NA	NA
PILA09_4	0	0	0	NA	NA	NA	NA	NA	NA	NA	NA	NA	NA	NA
PILA10_1	0	0	0	0	0	0	NA	NA	NA	NA	NA	NA	NA	NA
PILA10_2	0	0	0	0	0	1	0	1	0	NA	NA	NA	NA	NA
PILA10_3	0	0	1	0	0	0	NA	NA	NA	NA	NA	NA	NA	NA
PILA10_4	0	0	0	NA	NA	NA	NA	NA	NA	NA	NA	NA	NA	NA
RM19_1	0	0	0	NA	NA	NA	NA	NA	NA	NA	NA	NA	NA	NA
RM19_2	0	0	NA	NA	NA	NA	NA	NA	NA	NA	NA	NA	NA	NA
T1_1	0	0	0	0	0	NA	NA	NA	NA	NA	NA	NA	NA	NA
T1_2	0	0	0	NA	NA	NA	NA	NA	NA	NA	NA	NA	NA	NA
T1-2_1	0	0	0	0	NA	NA	NA	NA	NA	NA	NA	NA	NA	NA
T1-2_2	0	0	0	0	0	0	0	0	0	NA	NA	NA	NA	NA
T1-2_3	0	0	0	0	0	0	0	0	0	NA	NA	NA	NA	NA
T1-2_4	0	0	0	0	0	0	NA	NA	NA	NA	NA	NA	NA	NA
T1-2_5	0	0	NA	NA	NA	NA	NA	NA	NA	NA	NA	NA	NA	NA
T1-2_6	0	NA	NA	NA	NA	NA	NA	NA	NA	NA	NA	NA	NA	NA
T101-102	0	0	0	0	0	0	0	0	0	NA	NA	NA	NA	NA
T103	0	0	0	0	0	0	0	0	NA	NA	NA	NA	NA	NA
T104	0	0	0	0	0	0	0	0	NA	NA	NA	NA	NA	NA
T105	0	0	0	0	0	0	0	NA	NA	NA	NA	NA	NA	NA
T106	0	0	NA	NA	NA	NA	NA	NA	NA	NA	NA	NA	NA	NA
T107	0	0	0	0	0	0	NA	NA	NA	NA	NA	NA	NA	NA
T11-12_1	0	0	0	0	NA	NA	NA	NA	NA	NA	NA	NA	NA	NA
T11-12_2	0	0	0	0	0	0	0	0	0	NA	NA	NA	NA	NA
T11-12_3	0	0	0	0	0	0	0	0	0	NA	NA	NA	NA	NA
T11-12_4	0	NA	NA	NA	NA	NA	NA	NA	NA	NA	NA	NA	NA	NA
T13-14_1	0	0	0	0	NA	NA	NA	NA	NA	NA	NA	NA	NA	NA
T13-14_2	0	0	0	0	0	0	0	0	0	NA	NA	NA	NA	NA
T13-14_3	0	0	0	0	0	0	0	0	0	NA	NA	NA	NA	NA
T13-14_4	0	0	0	NA	NA	NA	NA	NA	NA	NA	NA	NA	NA	NA
T15	0	0	0	0	0	NA	NA	NA	NA	NA	NA	NA	NA	NA
T15-16_1	0	0	0	0	NA	NA	NA	NA	NA	NA	NA	NA	NA	NA
T15-16_2	0	0	0	0	0	0	0	0	0	NA	NA	NA	NA	NA
T15-16_3	0	NA	NA	NA	NA	NA	NA	NA	NA	NA	NA	NA	NA	NA
T17	0	0	0	NA	NA	NA	NA	NA	NA	NA	NA	NA	NA	NA
T17-18_1	0	0	0	0	NA	NA	NA	NA	NA	NA	NA	NA	NA	NA
T17-18_2	0	0	0	0	0	0	0	0	0	NA	NA	NA	NA	NA
T17-18_3	0	0	0	0	0	0	0	1	0	NA	NA	NA	NA	NA
T19	0	0	NA	NA	NA	NA	NA	NA	NA	NA	NA	NA	NA	NA
T19-20_1	0	0	0	0	NA	NA	NA	NA	NA	NA	NA	NA	NA	NA
T19-20_2	0	0	0	0	0	0	0	0	0	NA	NA	NA	NA	NA
T19-20_3	0	NA	NA	NA	NA	NA	NA	NA	NA	NA	NA	NA	NA	NA
T19-20_4	0	0	NA	NA	NA	NA	NA	NA	NA	NA	NA	NA	NA	NA
T19-20_5	0	0	0	0	0	0	0	0	0	NA	NA	NA	NA	NA
T19-20_6	0	0	0	0	0	0	0	0	0	NA	NA	NA	NA	NA
T2_1	0	0	NA	NA	NA	NA	NA	NA	NA	NA	NA	NA	NA	NA
T2_2	0	0	0	NA	NA	NA	NA	NA	NA	NA	NA	NA	NA	NA
T2_3	0	0	NA	NA	NA	NA	NA	NA	NA	NA	NA	NA	NA	NA
T2_4	0	0	NA	NA	NA	NA	NA	NA	NA	NA	NA	NA	NA	NA
T2_5	0	0	0	0	0	0	0	NA	NA	NA	NA	NA	NA	NA
T21-22_1	0	0	0	0	NA	NA	NA	NA	NA	NA	NA	NA	NA	NA
T21-22_2	0	0	0	0	0	0	0	0	0	NA	NA	NA	NA	NA
T21-22_3	0	0	0	0	0	0	0	0	0	NA	NA	NA	NA	NA
T23-24_1	0	0	0	0	NA	NA	NA	NA	NA	NA	NA	NA	NA	NA
T23-24_2	0	0	0	0	0	0	0	0	0	NA	NA	NA	NA	NA
T23-24_3	0	NA	NA	NA	NA	NA	NA	NA	NA	NA	NA	NA	NA	NA
T25_1	0	0	0	NA	NA	NA	NA	NA	NA	NA	NA	NA	NA	NA
T25_2	0	0	0	0	0	0	0	0	0	NA	NA	NA	NA	NA
T25_3	0	NA	NA	NA	NA	NA	NA	NA	NA	NA	NA	NA	NA	NA
T26_1	0	0	0	NA	NA	NA	NA	NA	NA	NA	NA	NA	NA	NA
T26_2	0	0	0	0	0	0	0	0	0	NA	NA	NA	NA	NA
T3_1	0	0	0	1	0	0	0	0	0	NA	NA	NA	NA	NA
T3_2	0	0	0	0	0	0	0	0	0	NA	NA	NA	NA	NA
T3_3	0	0	0	0	0	0	NA	NA	NA	NA	NA	NA	NA	NA
T3_4	0	0	0	NA	NA	NA	NA	NA	NA	NA	NA	NA	NA	NA
T3_5	0	0	0	0	NA	NA	NA	NA	NA	NA	NA	NA	NA	NA
T3-4_1	0	0	0	0	NA	NA	NA	NA	NA	NA	NA	NA	NA	NA
T3-4_2	0	0	0	0	0	0	0	0	0	NA	NA	NA	NA	NA
T3-4_3	0	0	0	0	0	0	0	0	0	NA	NA	NA	NA	NA
T3-4_5	0	0	0	1	1	0	NA	NA	NA	NA	NA	NA	NA	NA
T3-4_6	0	0	0	0	0	0	0	0	NA	NA	NA	NA	NA	NA
T3-4_7	0	0	0	0	0	0	0	0	0	NA	NA	NA	NA	NA
T4_1	0	0	0	0	0	0	0	0	0	NA	NA	NA	NA	NA
T4_2	0	0	0	0	0	0	NA	NA	NA	NA	NA	NA	NA	NA
T4_3	0	0	0	0	0	0	0	0	0	NA	NA	NA	NA	NA
T4_4	0	0	NA	NA	NA	NA	NA	NA	NA	NA	NA	NA	NA	NA
T5_1	0	0	0	0	0	0	NA	NA	NA	NA	NA	NA	NA	NA
T5_2	0	NA	NA	NA	NA	NA	NA	NA	NA	NA	NA	NA	NA	NA
T5_3	0	0	0	0	0	0	NA	NA	NA	NA	NA	NA	NA	NA
T5_4	0	0	0	0	0	0	0	0	0	NA	NA	NA	NA	NA
T5-6_1	0	0	0	0	NA	NA	NA	NA	NA	NA	NA	NA	NA	NA
T5-6_2	0	0	0	0	0	0	0	0	0	NA	NA	NA	NA	NA
T5-6_3	0	0	0	0	0	0	0	0	0	NA	NA	NA	NA	NA
T5-6_4	0	0	0	0	NA	NA	NA	NA	NA	NA	NA	NA	NA	NA
T5-6_5	0	0	NA	NA	NA	NA	NA	NA	NA	NA	NA	NA	NA	NA
T5-6_6	0	0	NA	NA	NA	NA	NA	NA	NA	NA	NA	NA	NA	NA
T6_1	0	0	0	0	0	0	NA	NA	NA	NA	NA	NA	NA	NA
T6_2	0	0	NA	NA	NA	NA	NA	NA	NA	NA	NA	NA	NA	NA
T6_3	0	0	NA	NA	NA	NA	NA	NA	NA	NA	NA	NA	NA	NA
T6_4	0	0	0	0	0	0	NA	NA	NA	NA	NA	NA	NA	NA
T6_5	0	0	0	0	0	0	0	0	0	NA	NA	NA	NA	NA
T7_1	1	0	0	0	0	0	0	0	0	NA	NA	NA	NA	NA
T7_2	1	0	0	0	0	0	0	0	0	NA	NA	NA	NA	NA
T7-8_1	0	0	0	0	NA	NA	NA	NA	NA	NA	NA	NA	NA	NA
T7-8_2	0	0	0	0	0	0	0	0	0	NA	NA	NA	NA	NA
T7-8_3	0	0	0	0	0	0	0	0	0	NA	NA	NA	NA	NA
T7-8_4	0	0	NA	NA	NA	NA	NA	NA	NA	NA	NA	NA	NA	NA
T7-8_5	0	NA	NA	NA	NA	NA	NA	NA	NA	NA	NA	NA	NA	NA
T7-8_6	0	NA	NA	NA	NA	NA	NA	NA	NA	NA	NA	NA	NA	NA
T7-8_7	0	0	0	0	0	0	0	0	0	NA	NA	NA	NA	NA
T8_1	0	0	0	0	0	0	0	0	0	NA	NA	NA	NA	NA
T8_2	0	0	0	0	0	0	0	0	0	NA	NA	NA	NA	NA
T9-10_1	0	0	0	0	NA	NA	NA	NA	NA	NA	NA	NA	NA	NA
T9-10_2	0	0	0	0	0	0	0	0	0	NA	NA	NA	NA	NA
T9-10_3	0	0	0	0	0	0	0	0	0	NA	NA	NA	NA	NA
T9-10_4	0	0	NA	NA	NA	NA	NA	NA	NA	NA	NA	NA	NA	NA
T9-10_5	0	0	0	0	0	0	0	0	0	NA	NA	NA	NA	NA
T9-10_6	0	0	NA	NA	NA	NA	NA	NA	NA	NA	NA	NA	NA	NA
T9-10_7	0	0	0	0	0	0	0	0	0	NA	NA	NA	NA	NA
Torres21_1	0	0	NA	NA	NA	NA	NA	NA	NA	NA	NA	NA	NA	NA
Torres21_2	0	0	NA	NA	NA	NA	NA	NA	NA	NA	NA	NA	NA	NA
Torres22_1	0	0	NA	NA	NA	NA	NA	NA	NA	NA	NA	NA	NA	NA
Torres22_2	0	0	NA	NA	NA	NA	NA	NA	NA	NA	NA	NA	NA	NA
VM13	0	0	0	0	NA	NA	NA	NA	NA	NA	NA	NA	NA	NA
VM14	0	0	0	0	0	NA	NA	NA	NA	NA	NA	NA	NA	NA
VM28	0	0	0	0	0	0	0	NA	NA	NA	NA	NA	NA	NA
West2	1	0	0	NA	NA	NA	NA	NA	NA	NA	NA	NA	NA	NA
West23	0	0	0	NA	NA	NA	NA	NA	NA	NA	NA	NA	NA	NA
West3	0	0	0	NA	NA	NA	NA	NA	NA	NA	NA	NA	NA	NA
West4	0	0	0	NA	NA	NA	NA	NA	NA	NA	NA	NA	NA	NA
West6	0	0	0	NA	NA	NA	NA	NA	NA	NA	NA	NA	NA	NA
A01	0	0	0	0	0	0	0	0	0	NA	NA	NA	NA	NA
A02	0	0	0	0	0	0	0	0	0	NA	NA	NA	NA	NA
A04	0	0	0	0	0	0	0	0	0	NA	NA	NA	NA	NA
A05	0	0	0	0	0	0	0	0	0	NA	NA	NA	NA	NA
A06	0	0	0	0	0	0	0	0	0	NA	NA	NA	NA	NA
A07	0	0	0	0	0	0	0	0	0	NA	NA	NA	NA	NA
B01	0	0	0	0	0	0	0	0	0	NA	NA	NA	NA	NA
B02	0	0	0	0	0	0	0	0	0	NA	NA	NA	NA	NA
B03	0	0	0	0	0	0	0	0	0	NA	NA	NA	NA	NA
B04	0	0	0	0	0	0	0	0	0	NA	NA	NA	NA	NA
B05	0	0	0	0	0	0	0	0	0	NA	NA	NA	NA	NA
B06	0	0	0	0	0	0	0	0	0	NA	NA	NA	NA	NA
B07	0	0	0	0	0	0	0	0	0	NA	NA	NA	NA	NA
B08	0	0	0	0	0	0	0	0	0	NA	NA	NA	NA	NA
C01	0	0	0	0	0	0	0	0	0	NA	NA	NA	NA	NA
C02	0	0	0	0	0	0	0	0	0	NA	NA	NA	NA	NA
C03	0	0	0	0	0	0	0	1	0	NA	NA	NA	NA	NA
C04	0	0	0	0	0	0	0	0	0	NA	NA	NA	NA	NA
C05	0	0	0	0	0	0	0	0	0	NA	NA	NA	NA	NA
C06	0	0	0	0	0	0	0	0	0	NA	NA	NA	NA	NA
C07	0	0	0	0	0	0	0	0	0	NA	NA	NA	NA	NA
D01	0	0	0	0	0	0	0	0	0	NA	NA	NA	NA	NA
D02	0	0	0	0	0	0	0	0	0	NA	NA	NA	NA	NA
E01	0	0	0	0	0	0	0	0	0	NA	NA	NA	NA	NA
E02	0	0	0	0	0	0	0	0	0	NA	NA	NA	NA	NA
E03	0	0	0	0	0	0	0	0	0	NA	NA	NA	NA	NA
E04	0	0	0	0	0	0	0	0	0	NA	NA	NA	NA	NA
E05	0	0	0	0	0	0	0	0	0	NA	NA	NA	NA	NA
E06	0	0	0	0	0	0	0	0	0	NA	NA	NA	NA	NA
E07	0	0	0	0	0	0	0	1	0	NA	NA	NA	NA	NA
F01	0	0	0	0	0	0	0	0	0	NA	NA	NA	NA	NA
F02	0	0	0	0	0	0	0	0	0	NA	NA	NA	NA	NA
F03	0	0	0	0	0	0	0	0	0	NA	NA	NA	NA	NA
F04	0	0	0	0	0	0	0	0	0	NA	NA	NA	NA	NA
F05	0	0	0	0	0	0	0	0	0	NA	NA	NA	NA	NA
F06	0	0	0	0	0	0	0	0	0	NA	NA	NA	NA	NA
G01	0	0	0	0	0	0	0	0	0	NA	NA	NA	NA	NA
G02	0	0	0	0	0	0	0	0	0	NA	NA	NA	NA	NA
G03	0	0	0	0	0	0	0	0	0	NA	NA	NA	NA	NA
G04	0	0	0	0	0	0	0	0	0	NA	NA	NA	NA	NA
G05	0	0	0	0	0	0	0	0	0	NA	NA	NA	NA	NA
OTS01	0	0	1	0	NA	NA	NA	NA	NA	NA	NA	NA	NA	NA
OTS02	0	0	0	0	NA	NA	NA	NA	NA	NA	NA	NA	NA	NA
OTS03	0	0	0	0	NA	NA	NA	NA	NA	NA	NA	NA	NA	NA
OTS04	0	0	0	0	NA	NA	NA	NA	NA	NA	NA	NA	NA	NA
OTS05	0	0	0	0	NA	NA	NA	NA	NA	NA	NA	NA	NA	NA
OTS06	0	0	0	0	NA	NA	NA	NA	NA	NA	NA	NA	NA	NA
OTS07	0	0	0	0	NA	NA	NA	NA	NA	NA	NA	NA	NA	NA
OTS08	0	0	0	0	NA	NA	NA	NA	NA	NA	NA	NA	NA	NA
OTS09	0	0	0	0	NA	NA	NA	NA	NA	NA	NA	NA	NA	NA
OTS10	0	0	0	0	NA	NA	NA	NA	NA	NA	NA	NA	NA	NA
OTS11	0	0	0	0	NA	NA	NA	NA	NA	NA	NA	NA	NA	NA
OTS12	0	0	0	0	NA	NA	NA	NA	NA	NA	NA	NA	NA	NA
OTS13	0	0	0	0	NA	NA	NA	NA	NA	NA	NA	NA	NA	NA
OTS14	0	0	0	0	NA	NA	NA	NA	NA	NA	NA	NA	NA	NA
OTS16	0	0	1	0	NA	NA	NA	NA	NA	NA	NA	NA	NA	NA
OTS17	0	0	0	0	NA	NA	NA	NA	NA	NA	NA	NA	NA	NA
OTS18	0	0	0	0	NA	NA	NA	NA	NA	NA	NA	NA	NA	NA
OC1	0	0	0	0	0	0	0	0	0	NA	NA	NA	NA	NA
OC2	0	0	0	0	0	0	0	0	0	NA	NA	NA	NA	NA
OC3	0	0	0	0	0	0	0	0	0	NA	NA	NA	NA	NA
OC4	0	0	0	0	0	0	0	NA	NA	NA	NA	NA	NA	NA
OC5	0	0	0	0	0	0	0	0	0	NA	NA	NA	NA	NA
OC6	0	0	0	0	0	0	0	0	0	NA	NA	NA	NA	NA
OC7	0	0	0	0	0	0	0	0	0	NA	NA	NA	NA	NA
OC8	0	0	0	0	0	0	0	0	0	NA	NA	NA	NA	NA
OC9	0	0	0	0	0	0	0	0	0	NA	NA	NA	NA	NA
OC10	0	0	0	0	0	0	0	0	0	NA	NA	NA	NA	NA
OC11	0	0	0	0	0	0	1	0	0	NA	NA	NA	NA	NA
OC12	0	0	0	0	0	0	0	0	0	NA	NA	NA	NA	NA
OC13	0	0	0	0	0	0	0	NA	NA	NA	NA	NA	NA	NA
OC14	0	0	0	1	0	0	0	NA	NA	NA	NA	NA	NA	NA
OC15	0	0	0	0	0	0	1	0	0	NA	NA	NA	NA	NA
OC16	0	1	0	0	0	0	0	0	0	NA	NA	NA	NA	NA
OC17	1	0	0	0	0	0	0	0	0	NA	NA	NA	NA	NA
OC18	0	0	1	0	0	0	0	0	NA	NA	NA	NA	NA	NA
OC19	0	0	0	0	NA	NA	NA	NA	NA	NA	NA	NA	NA	NA
OC20	0	0	0	0	0	0	0	0	0	NA	NA	NA	NA	NA
OC21	0	0	0	0	0	NA	NA	NA	NA	NA	NA	NA	NA	NA
OC22	0	0	0	0	0	0	0	0	0	NA	NA	NA	NA	NA
OC23	0	0	0	0	0	0	0	0	0	NA	NA	NA	NA	NA
OC24	0	0	0	0	0	0	0	0	NA	NA	NA	NA	NA	NA
OC25	0	0	0	0	0	0	0	0	0	NA	NA	NA	NA	NA
OC26	0	0	0	0	0	0	0	0	0	NA	NA	NA	NA	NA
OC27	0	0	NA	NA	NA	NA	NA	NA	NA	NA	NA	NA	NA	NA
OC28	0	0	0	0	0	0	0	0	0	NA	NA	NA	NA	NA
OC29	0	0	0	0	NA	NA	NA	NA	NA	NA	NA	NA	NA	NA
OC30	0	0	0	0	0	0	0	0	0	NA	NA	NA	NA	NA
OC31	0	0	0	0	0	0	0	0	0	NA	NA	NA	NA	NA
OC32	0	0	0	0	0	0	0	0	0	NA	NA	NA	NA	NA
OC33	0	0	0	0	0	0	0	0	0	NA	NA	NA	NA	NA
OC34	0	0	0	0	0	0	0	0	0	NA	NA	NA	NA	NA
OC35	0	0	0	0	1	0	0	0	0	NA	NA	NA	NA	NA
OC36	0	0	1	0	0	0	0	0	0	NA	NA	NA	NA	NA
OC37	0	0	0	0	0	0	0	0	0	NA	NA	NA	NA	NA
OC38	0	0	0	0	0	0	0	0	0	NA	NA	NA	NA	NA
OC39	0	0	1	1	0	0	0	0	0	NA	NA	NA	NA	NA
OC40	0	0	0	0	0	0	0	0	0	NA	NA	NA	NA	NA
OC41	0	0	0	0	0	0	0	0	0	NA	NA	NA	NA	NA
OC42	0	0	NA	NA	NA	NA	NA	NA	NA	NA	NA	NA	NA	NA
OC43	0	0	0	0	0	0	0	0	0	NA	NA	NA	NA	NA
OC44	0	0	1	0	0	0	0	1	1	NA	NA	NA	NA	NA
OC45	0	1	0	0	0	0	0	0	NA	NA	NA	NA	NA	NA
E7	0	NA	NA	NA	NA	NA	NA	NA	NA	NA	NA	NA	NA	NA
E9	0	0	NA	NA	NA	NA	NA	NA	NA	NA	NA	NA	NA	NA
G4	0	NA	NA	NA	NA	NA	NA	NA	NA	NA	NA	NA	NA	NA
G5	0	NA	NA	NA	NA	NA	NA	NA	NA	NA	NA	NA	NA	NA
M8	1	NA	NA	NA	NA	NA	NA	NA	NA	NA	NA	NA	NA	NA
M9	1	0	NA	NA	NA	NA	NA	NA	NA	NA	NA	NA	NA	NA
R3	0	NA	NA	NA	NA	NA	NA	NA	NA	NA	NA	NA	NA	NA
S2	0	NA	NA	NA	NA	NA	NA	NA	NA	NA	NA	NA	NA	NA
W1	0	NA	NA	NA	NA	NA	NA	NA	NA	NA	NA	NA	NA	NA
OC46	0	0	0	0	NA	NA	NA	NA	NA	NA	NA	NA	NA	NA
OC47	0	0	0	0	NA	NA	NA	NA	NA	NA	NA	NA	NA	NA
OC48	0	0	0	0	0	0	0	0	0	NA	NA	NA	NA	NA
OC49	0	0	0	0	0	0	0	0	0	NA	NA	NA	NA	NA
OC50	0	0	0	0	0	0	NA	NA	NA	NA	NA	NA	NA	NA
OC51	0	0	0	0	0	0	0	0	NA	NA	NA	NA	NA	NA
OC52	0	0	0	0	0	0	0	0	0	NA	NA	NA	NA	NA
OC53	0	0	0	0	0	0	0	0	NA	NA	NA	NA	NA	NA
